# Supplementary material for: Implementation science: Epidemiology and feeding profiles of the Chagas vector Triatoma dimidiata prior to Ecohealth intervention for three locations in Central America
Source: PLoS Negl Trop Dis. 2018 Nov 28;12(11):e0006952. doi: 10.1371/journal.pntd.0006952 (PMC6287883; doi:10.1371/journal.pntd.0006952)
Supplement: S1 Table — (XLSX) [file pntd.0006952.s001.xlsx]

## Sheet: Sheet1
ID	Country	Department	Village (Location)	Subvillage	Ecotope	Stage	Blood meal sources assayed by PCR							T.cruzi	>1 (recent) Blood source detected	Blood source identified by 12S sequencing
					(Place were bugs were collected)	(for T. dimidiata analyzed by PCR)	(1 = Presense of the expected fragment size in the PCR product, 0 = no expected fragment size in the PCR product)							(1 = Presense of the expected fragment size in the PCR product, 0 = no expected fragment size in the PCR product)
							Bird	Dog	Human	Mouse	Rat	Pig	Opossum
TPS0008	El Salvador	Santa Ana	Texistepeque	El Jute	Intradomicile	V	0	0	0	0	0	0	0	0	0
TPS0017	El Salvador	Santa Ana	Texistepeque	El Jute	Intradomicile	IV	0	0	0	0	0	0	0	0	0
TPS0029	El Salvador	Santa Ana	Texistepeque	El Jute	Intradomicile	male	0	0	0	0	0	1	0	0	1
TPS0033	El Salvador	Santa Ana	Texistepeque	El Jute	Intradomicile	V	1	0	0	0	0	0	0	0	1
TPS0037	El Salvador	Santa Ana	Texistepeque	El Jute	Intradomicile	V	0	0	0	0	0	0	0	1	0
TPS0043	El Salvador	Santa Ana	Texistepeque	El Jute	Intradomicile	IV	0	0	0	0	0	0	0	0	0
TPS0044	El Salvador	Santa Ana	Texistepeque	El Jute	Intradomicile	II	0	0	0	0	0	0	0	0	0
TPS0053	El Salvador	Santa Ana	Texistepeque	Chilcuyo	Peridomicile	female	0	0	0	0	0	0	0	1	0
TPS0056	El Salvador	Santa Ana	Texistepeque	Chilcuyo	Peridomicile	female	0	0	0	0	0	0	0	1	0	Dog
TPS0058	El Salvador	Santa Ana	Texistepeque	Chilcuyo	Intradomicile	female	0	0	0	0	0	0	0	0	0
TPS0059	El Salvador	Santa Ana	Texistepeque	Chilcuyo	Intradomicile	male	0	0	0	0	0	0	0	1	0
TPS0060	El Salvador	Santa Ana	Texistepeque	Chilcuyo	Intradomicile	female	0	1	0	0	0	0	0	0	1
TPS0062	El Salvador	Santa Ana	Texistepeque	Chilcuyo	Intradomicile	female	1	0	0	0	0	0	0	0	1
TPS0063	El Salvador	Santa Ana	Texistepeque	Chilcuyo	Intradomicile	male	0	0	0	0	0	0	0	0	0
TPS0064	El Salvador	Santa Ana	Texistepeque	Chilcuyo	Intradomicile	female	1	0	0	0	0	0	0	0	1
TPS0068	El Salvador	Santa Ana	Texistepeque	Chilcuyo	Intradomicile	V	0	0	0	0	0	0	0	1	0
TPS0071	El Salvador	Santa Ana	Texistepeque	Chilcuyo	Intradomicile	male	0	0	0	0	0	0	0	1	0
TPS0072	El Salvador	Santa Ana	Texistepeque	Chilcuyo	Intradomicile	male	0	0	0	0	0	0	0	0	0
TPS0076	El Salvador	Santa Ana	Texistepeque	Chilcuyo	Peridomicile	male	1	0	0	0	0	0	0	1	1
TPS0082	El Salvador	Santa Ana	Texistepeque	Chilcuyo	Peridomicile	V	1	0	0	0	0	0	0	1	1
TPS0083	El Salvador	Santa Ana	Texistepeque	Chilcuyo	Peridomicile	female	1	0	0	0	0	0	0	1	1
TPS0087	El Salvador	Santa Ana	Texistepeque	Chilcuyo	Intradomicile	male	1	0	0	0	0	1	0	1	2
TPS0088	El Salvador	Santa Ana	Texistepeque	Chilcuyo	Intradomicile	female	0	0	0	0	0	0	0	1	0
TPS0093	El Salvador	Santa Ana	Texistepeque	Chilcuyo	Peridomicile	III	0	0	0	0	0	0	0	1	0
TPS0096	El Salvador	Santa Ana	Texistepeque	Chilcuyo	Peridomicile	male	1	0	0	0	1	0	0	1	2
TPS0100	El Salvador	Santa Ana	Texistepeque	Chilcuyo	Peridomicile	female	0	0	0	0	0	0	0	1	0
TPS0113	El Salvador	Santa Ana	Texistepeque	Chilcuyo	Peridomicile	IV	0	0	0	0	0	0	0	1	0	Human
TPS0123	El Salvador	Santa Ana	Texistepeque	Chilcuyo	Peridomicile	female	1	0	0	0	0	0	0	1	1
TPS0134	El Salvador	Santa Ana	Texistepeque	El Jute	Peridomicile	female	0	0	0	0	0	0	0	0	0
TPS0135	El Salvador	Santa Ana	Texistepeque	El Jute	Intradomicile	III	0	0	0	1	0	0	0	0	1
TPS0136	El Salvador	Santa Ana	Texistepeque	El Jute	Intradomicile	female	0	0	0	0	0	0	0	0	0
TPS0142	El Salvador	Santa Ana	Texistepeque	El Jute	Intradomicile	female	0	0	0	0	0	0	0	0	0
TPS0145	El Salvador	Santa Ana	Texistepeque	El Jute	Intradomicile	female	0	0	0	0	0	0	0	0	0
TPS0152	El Salvador	Santa Ana	Texistepeque	El Jute	Intradomicile	V	0	0	0	0	0	0	0	1	0	Human
TPS0155	El Salvador	Santa Ana	Texistepeque	Chilcuyo	Intradomicile	female	0	0	0	0	0	0	0	0	0
TPS0158	El Salvador	Santa Ana	Texistepeque	El Jute	Intradomicile	female	0	0	0	0	0	0	0	0	0
TPS0159	El Salvador	Santa Ana	Texistepeque	El Jute	Intradomicile	female	0	0	0	0	0	0	0	0	0
TPS0160	El Salvador	Santa Ana	Texistepeque	El Jute	Intradomicile	female	0	0	0	0	0	0	0	0	0
TPS0162	El Salvador	Santa Ana	Texistepeque	Chilcuyo	Intradomicile	V	0	0	0	0	0	0	0	1	0	Opossum
TPS0166	El Salvador	Santa Ana	Texistepeque	El Jute	Intradomicile	male	0	0	0	0	0	0	0	0	0
TPS0167	El Salvador	Santa Ana	Texistepeque	El Jute	Intradomicile	III	0	0	0	0	0	0	0	0	0
TPS0169	El Salvador	Santa Ana	Texistepeque	Chilcuyo	Intradomicile	female	0	0	0	0	0	0	0	0	0
TPS0172	El Salvador	Santa Ana	Texistepeque	Chilcuyo	Intradomicile	male	0	0	1	0	0	0	0	1	1
TPS0174	El Salvador	Santa Ana	Texistepeque	Chilcuyo	Intradomicile	male	0	0	0	0	0	0	0	0	0
TPS0175	El Salvador	Santa Ana	Texistepeque	Chilcuyo	Peridomicile	male	0	0	0	0	0	0	0	0	0
TPS0179	El Salvador	Santa Ana	Texistepeque	El Jute	Intradomicile	male	0	0	1	0	0	0	0	0	1
TPS0180	El Salvador	Santa Ana	Texistepeque	El Jute	Intradomicile	female	1	0	0	1	0	0	0	1	2
TPS0181	El Salvador	Santa Ana	Texistepeque	El Jute	Intradomicile	female	0	0	1	0	0	0	0	1	1
TPS0183	El Salvador	Santa Ana	Texistepeque	El Jute	Intradomicile	V	0	0	0	0	0	0	0	0	0
TPS0188	El Salvador	Santa Ana	Texistepeque	Chilcuyo	Intradomicile	male	0	0	0	0	0	0	0	0	0
TPS0193	El Salvador	Santa Ana	Texistepeque	Chilcuyo	Intradomicile	V	0	0	0	0	0	0	0	0	0
TPS0195	El Salvador	Santa Ana	Texistepeque	Chilcuyo	Intradomicile	female	0	0	0	0	0	0	0	0	0
TPS0196	El Salvador	Santa Ana	Texistepeque	Chilcuyo	Intradomicile	female	0	0	0	0	0	0	0	0	0
TPS0203	El Salvador	Santa Ana	Texistepeque	El Jute	Intradomicile	male	0	0	0	0	0	0	0	1	0
TPS0204	El Salvador	Santa Ana	Texistepeque	El Jute	Intradomicile	V	0	0	0	0	0	0	0	0	0
TPS0208	El Salvador	Santa Ana	Texistepeque	El Jute	Intradomicile	male	0	0	0	0	0	0	0	0	0
TPS0211	El Salvador	Santa Ana	Texistepeque	El Jute	Intradomicile	female	0	0	0	0	0	0	0	0	0
TPS0214	El Salvador	Santa Ana	Texistepeque	El Jute	Intradomicile	V	0	0	0	0	0	0	0	0	0
TPS0215	El Salvador	Santa Ana	Texistepeque	El Jute	Intradomicile	V	0	0	1	0	0	0	0	1	1
TPS0216	El Salvador	Santa Ana	Texistepeque	El Jute	Intradomicile	female	0	0	1	0	0	0	0	1	1
TPS0217	El Salvador	Santa Ana	Texistepeque	El Jute	Intradomicile	male	0	0	0	0	0	0		0	0
TPS0221	El Salvador	Santa Ana	Texistepeque	El Jute	Intradomicile	male	0	0	0	0	0	0	0	1	0
TPS0222	El Salvador	Santa Ana	Texistepeque	El Jute	Intradomicile	female	0	0	0	0	0	0	0	1	0
TPS0225	El Salvador	Santa Ana	Texistepeque	El Jute	Intradomicile	male	0	0	0	1	0	0	0	1	1
TPS0227	El Salvador	Santa Ana	Texistepeque	El Jute	Intradomicile	female	0	0	0	0	0	0	0	1	0
TPS0228	El Salvador	Santa Ana	Texistepeque	El Jute	Intradomicile	male	0	0	0	0	0	0	0	0	0
TPS0229	El Salvador	Santa Ana	Texistepeque	El Jute	Intradomicile	III	0	0	0	0	0	0	0	0	0
TPS0232	El Salvador	Santa Ana	Texistepeque	Chilcuyo	Intradomicile	female	0	0	0	0	0	0	0	0	0
TPS0235	El Salvador	Santa Ana	Texistepeque	Chilcuyo	Intradomicile	female	0	0	0	0	0	0	0	0	0
TPS0240	El Salvador	Santa Ana	Texistepeque	Chilcuyo	Intradomicile	female	0	0	0	0	0	0	0	1	0
TPS0274	El Salvador	Santa Ana	Texistepeque	Chilcuyo	Intradomicile	male	0	0	0	0	0	0	0	1	0
TPG0026	Guatemala	Chiquimula	Olopa	La Prensa	Intradomicile	female	0	0	0	0	0	0	1	0	1
TPG0027	Guatemala	Chiquimula	Olopa	La Prensa	Intradomicile	V	0	0	0	0	0	0	0	0	0
TPG0028	Guatemala	Chiquimula	Olopa	La Prensa	Intradomicile	female	0	0	0	0	0	0	0	0	0
TPG0029	Guatemala	Chiquimula	Olopa	La Prensa	Intradomicile	female	0	0	0	0	0	0	1	0	1
TPG0030	Guatemala	Chiquimula	Olopa	La Prensa	Intradomicile	III	0	0	0	0	0	0	0	0	0
TPG0032	Guatemala	Chiquimula	Olopa	La Prensa	Intradomicile	V	0	0	0	0	0	0	0	0	0
TPG0033	Guatemala	Chiquimula	Olopa	La Prensa	Intradomicile	V	0	1	0	0	0	0	0	0	1
TPG0034	Guatemala	Chiquimula	Olopa	La Prensa	Intradomicile	IV	0	0	0	0	0	0	0	0	0
TPG0035a	Guatemala	Chiquimula	Olopa	La Prensa	Intradomicile	III	1	0	0	0	0	0	0	0	1
TPG0035b	Guatemala	Chiquimula	Olopa	La Prensa	Intradomicile	III	0	0	1	0	0	0	0	0	1
TPG0036a	Guatemala	Chiquimula	Olopa	La Prensa	Intradomicile	III	1	0	0	0	0	0	0	0	1
TPG0036b	Guatemala	Chiquimula	Olopa	La Prensa	Intradomicile	III	0	0	0	0	0	0	0	0	0
TPG0037	Guatemala	Chiquimula	Olopa	La Prensa	Intradomicile	III	0	0	0	0	0	0	0	0	0
TPG0038	Guatemala	Chiquimula	Olopa	La Prensa	Intradomicile	male	0	0	0	0	0	0	0	1	0	Human
TPG0039	Guatemala	Chiquimula	Olopa	La Prensa	Intradomicile	female	0	0	0	0	0	0	0	0	0
TPG0041	Guatemala	Chiquimula	Olopa	La Prensa	Intradomicile	III	0	0	0	0	0	0	0	0	0
TPG0042	Guatemala	Chiquimula	Olopa	La Prensa	Intradomicile	female	0	0	0	0	0	0	0	0	0
TPG0043	Guatemala	Chiquimula	Olopa	La Prensa	Intradomicile	V	0	0	0	0	0	0	0	0	0
TPG0044	Guatemala	Chiquimula	Olopa	La Prensa	Intradomicile	V	0	1	0	0	0	0	0	0	1
TPG0045	Guatemala	Chiquimula	Olopa	La Prensa	Intradomicile	male	0	0	0	0	0	0	0	0	0
TPG0046	Guatemala	Chiquimula	Olopa	La Prensa	Intradomicile	IV	0	0	0	0	0	0	0	0	0
TPG0047	Guatemala	Chiquimula	Olopa	La Prensa	Intradomicile	male	0	0	0	0	0	0	0	0	0
TPG0048	Guatemala	Chiquimula	Olopa	La Prensa	Intradomicile	V	0	0	0	0	0	0	0	0	0
TPG0049	Guatemala	Chiquimula	Olopa	La Prensa	Intradomicile	female	0	0	0	0	0	0	0	0	0
TPG0050	Guatemala	Chiquimula	Olopa	La Prensa	Intradomicile	IV	0	0	0	0	0	0	0	1	0	Human
TPG0051	Guatemala	Chiquimula	Olopa	La Prensa	Intradomicile	V	0	0	0	0	0	0	0	0	0
TPG0052	Guatemala	Chiquimula	Olopa	La Prensa	Intradomicile	IV	0	0	1	0	0	0	0	0	1
TPG0053	Guatemala	Chiquimula	Olopa	La Prensa	Intradomicile	III	0	0	0	1	0	0	0	0	1
TPG0056	Guatemala	Chiquimula	Olopa	La Prensa	Intradomicile	V	0	0	0	0	0	0	0	0	0
TPG0057	Guatemala	Chiquimula	Olopa	La Prensa	Intradomicile	female	0	0	0	0	0	0	0	0	0
TPG0058	Guatemala	Chiquimula	Olopa	La Prensa	Intradomicile	V	0	0	1	0	0	0	0	0	1
TPG0059	Guatemala	Chiquimula	Olopa	La Prensa	Intradomicile	IV	0	0	0	0	0	0	0	0	0
TPG0060	Guatemala	Chiquimula	Olopa	La Prensa	Intradomicile	III	0	0	0	0	0	0	0	0	0
TPG0062	Guatemala	Chiquimula	Olopa	La Prensa	Intradomicile	V	0	0	0	0	0	0	0	0	0
TPG0068	Guatemala	Chiquimula	Olopa	La Prensa	Intradomicile	female	0	0	0	0	0	0	0	0	0
TPG0069	Guatemala	Chiquimula	Olopa	La Prensa	Intradomicile	female	0	0	0	0	0	0	0	0	0
TPG0070	Guatemala	Chiquimula	Olopa	La Prensa	Intradomicile	male	0	0	0	0	0	0	0	0	0
TPG0071	Guatemala	Chiquimula	Olopa	El Guayabo	Intradomicile	III	0	0	0	0	0	0	0	1	0
TPG0075	Guatemala	Chiquimula	Olopa	El Guayabo	Intradomicile	V	0	1	0	0	0	0	0	0	1
TPG0076	Guatemala	Chiquimula	Olopa	El Guayabo	Intradomicile	III	0	0	0	0	0	0	0	1	0
TPG0097	Guatemala	Chiquimula	Olopa	El Guayabo	Intradomicile	V	1	0	0	0	0	0	0	0	1
TPG0098	Guatemala	Chiquimula	Olopa	El Guayabo	Intradomicile	IV	0	0	0	0	0	0	0	0	0
TPG0099	Guatemala	Chiquimula	Olopa	El Guayabo	Intradomicile	V	0	1	0	0	0	0	0	0	1
TPG0100	Guatemala	Chiquimula	Olopa	El Guayabo	Intradomicile	V	0	1	0	0	0	0	0	0	1
TPG0102	Guatemala	Chiquimula	Olopa	El Guayabo	Intradomicile	V	0	0	0	0	0	0	0	0	0
TPG0103	Guatemala	Chiquimula	Olopa	El Guayabo	Intradomicile	V	0	0	0	0	0	0	0	0	0
TPG0104	Guatemala	Chiquimula	Olopa	El Guayabo	Intradomicile	V	0	1	0	0	0	0	0	0	1
TPG0106	Guatemala	Chiquimula	Olopa	El Guayabo	Intradomicile	V	0	1	0	0	0	0	0	0	1
TPG0107	Guatemala	Chiquimula	Olopa	El Guayabo	Intradomicile	IV	1	1	0	0	0	0	0	1	2
TPG0108	Guatemala	Chiquimula	Olopa	El Guayabo	Intradomicile	IV	0	0	0	0	0	0	0	0	0
TPG0109	Guatemala	Chiquimula	Olopa	El Guayabo	Intradomicile	V	0	1	0	0	0	0	0	0	1
TPG0110	Guatemala	Chiquimula	Olopa	El Guayabo	Intradomicile	V	0	1	0	0	0	0	0	0	1
TPG0124	Guatemala	Chiquimula	Olopa	El Guayabo	Intradomicile	V	0	1	0	0	0	0	0	0	1
TPG0125	Guatemala	Chiquimula	Olopa	El Guayabo	Intradomicile	V	0	1	0	0	0	0	0	0	1
TPG0126	Guatemala	Chiquimula	Olopa	El Guayabo	Intradomicile	III	0	1	0	0	0	0	0	0	1
TPG0127	Guatemala	Chiquimula	Olopa	El Guayabo	Intradomicile	V	0	0	0	0	0	0	0	0	0
TPG0128	Guatemala	Chiquimula	Olopa	El Guayabo	Intradomicile	V	0	1	0	0	0	0	0	0	1
TPG0129	Guatemala	Chiquimula	Olopa	El Guayabo	Intradomicile	III	0	1	0	0	0	0	0	0	1
TPG0131	Guatemala	Chiquimula	Olopa	El Guayabo	Intradomicile	III	0	0	0	0	0	0	0	0	0
TPG0141	Guatemala	Chiquimula	Olopa	El Guayabo	Intradomicile	V	0	0	1	0	0	0	0	1	1
TPG0144	Guatemala	Chiquimula	Olopa	El Guayabo	Intradomicile	male	0	0	0	0	0	0	0	1	0	Dog
TPG0145	Guatemala	Chiquimula	Olopa	El Guayabo	Intradomicile	female	0	0	0	0	0	0	0	0	0
TPG0146	Guatemala	Chiquimula	Olopa	El Guayabo	Intradomicile	male	0	0	0	0	0	0	0	0	0
TPG0147	Guatemala	Chiquimula	Olopa	El Guayabo	Intradomicile	female	0	0	0	0	0	0	0	0	0
TPG0148	Guatemala	Chiquimula	Olopa	El Guayabo	Intradomicile	male	0	0	0	0	0	0	0	0	0
TPG0149	Guatemala	Chiquimula	Olopa	El Guayabo	Intradomicile	male	0	0	0	0	0	0	0	0	0
TPG0151	Guatemala	Chiquimula	Olopa	La Prensa	Intradomicile	male	0	0	0	0	0	0	0	1	0	Human
TPG0152	Guatemala	Chiquimula	Olopa	La Prensa	Intradomicile	female	0	0	0	0	0	0	0	0	0
TPG0153	Guatemala	Chiquimula	Olopa	La Prensa	Intradomicile	female	0	1	0	0	0	0	0	0	1
TPG0154	Guatemala	Chiquimula	Olopa	La Prensa	Intradomicile	female	0	0	0	0	0	0	0	1	0
TPG0155	Guatemala	Chiquimula	Olopa	La Prensa	Intradomicile	male	0	0	0	0	0	0	0	0	0
TPG0156	Guatemala	Chiquimula	Olopa	La Prensa	Intradomicile	female	0	0	1	0	0	0	0	0	1
TPG0157	Guatemala	Chiquimula	Olopa	La Prensa	Intradomicile	female	0	0	0	0	0	0	0	0	0
TPG0158	Guatemala	Chiquimula	Olopa	La Prensa	Intradomicile	V	1	0	0	0	0	0	0	0	1
TPG0159	Guatemala	Chiquimula	Olopa	La Prensa	Intradomicile	V	0	0	0	0	0	0	0	0	0
TPG0160	Guatemala	Chiquimula	Olopa	La Prensa	Intradomicile	V	0	0	0	0	0	0	0	0	0
TPG0161	Guatemala	Chiquimula	Olopa	La Prensa	Intradomicile	V	0	0	0	0	0	0	0	0	0
TPG0162	Guatemala	Chiquimula	Olopa	La Prensa	Intradomicile	IV	0	0	0	0	0	0	0	0	0
TPG0163	Guatemala	Chiquimula	Olopa	La Prensa	Intradomicile	III	0	0	0	0	0	0	0	0	0
TPG0164	Guatemala	Chiquimula	Olopa	La Prensa	Intradomicile	female	0	0	0	0	0	0	0	0	0
TPG0165	Guatemala	Chiquimula	Olopa	La Prensa	Peridomicile	V	1	0	0	0	0	0	0	0	1
TPG0168	Guatemala	Chiquimula	Olopa	La Prensa	Peridomicile	male	0	0	0	0	0	0	1	1	1	Cow
TPG0169	Guatemala	Chiquimula	Olopa	La Prensa	Intradomicile	male	0	0	0	0	0	0	0	0	0
TPG0177	Guatemala	Chiquimula	Olopa	El Guayabo	Intradomicile	female	0	0	0	0	0	0	0	0	0
TPG0178	Guatemala	Chiquimula	Olopa	El Guayabo	Intradomicile	V	0	0	1	0	0	0	0	1	1
TPG0183	Guatemala	Chiquimula	Olopa	El Guayabo	Intradomicile	female	0	0	0	0	0	0	1	0	1
TPG0221	Guatemala	Chiquimula	Olopa	El Guayabo	Intradomicile	female	0	0	0	0	0	0	0	0	0
TPG0222	Guatemala	Chiquimula	Olopa	El Guayabo	Intradomicile	female	0	0	0	0	0	0	0	1	0
TPG0223	Guatemala	Chiquimula	Olopa	El Guayabo	Intradomicile	male	0	1	0	0	0	0	0	1	1
TPG0224	Guatemala	Chiquimula	Olopa	El Guayabo	Intradomicile	male	0	1	0	0	0	0	0	1	1
TPG0225	Guatemala	Chiquimula	Olopa	El Guayabo	Intradomicile	male	0	0	1	0	0	0	0	0	1
TPG0226	Guatemala	Chiquimula	Olopa	El Guayabo	Intradomicile	male	0	0	0	0	0	0	0	0	0
TPG0227	Guatemala	Chiquimula	Olopa	El Guayabo	Intradomicile	male	0	0	0	0	0	0	0	0	0
TPG0228	Guatemala	Chiquimula	Olopa	El Guayabo	Intradomicile	female	0	0	0	0	0	0	0	0	0
TPG0229	Guatemala	Chiquimula	Olopa	El Guayabo	Intradomicile	male	0	0	0	0	0	0	0	0	0
TPG0230	Guatemala	Chiquimula	Olopa	El Guayabo	Intradomicile	male	0	0	0	0	0	0	0	1	0	Mouse
TPG0235	Guatemala	Chiquimula	Olopa	El Guayabo	Intradomicile	V	0	1	0	0	0	0	0	0	1
TPG0236	Guatemala	Chiquimula	Olopa	El Guayabo	Intradomicile	V	1	0	0	0	0	0	0	0	1
TPG0237	Guatemala	Chiquimula	Olopa	El Guayabo	Intradomicile	IV	0	1	0	0	1	0	0	0	2
TPG0238	Guatemala	Chiquimula	Olopa	El Guayabo	Intradomicile	III	0	0	0	0	1	0	0	0	1
TPG0243	Guatemala	Chiquimula	Olopa	El Guayabo	Intradomicile	IV	0	0	0	0	0	0	0	0	0
TPG0244	Guatemala	Chiquimula	Olopa	El Guayabo	Intradomicile	III	0	0	0	0	0	0	0	0	0
TPG0248	Guatemala	Chiquimula	Olopa	El Guayabo	Intradomicile	female	0	0	0	0	0	0	0	0	0
TPG0249	Guatemala	Chiquimula	Olopa	El Guayabo	Intradomicile	male	0	1	0	0	0	0	0	0	1
TPG0251	Guatemala	Chiquimula	Olopa	El Guayabo	Intradomicile	male	0	1	0	0	0	0	0	1	1
TPG0253	Guatemala	Chiquimula	Olopa	El Guayabo	Intradomicile	IV	0	0	0	0	0	0	1	0	1
TPG0254	Guatemala	Chiquimula	Olopa	El Guayabo	Intradomicile	V	0	1	0	0	0	0	0	0	1
TPG0255	Guatemala	Chiquimula	Olopa	El Guayabo	Intradomicile	IV	0	0	0	0	0	0	0	0	0
TPG0260	Guatemala	Chiquimula	Olopa	El Guayabo	Intradomicile	III	0	0	0	0	0	0	0	0	0
TPG0261	Guatemala	Chiquimula	Olopa	El Guayabo	Intradomicile	female	0	0	0	0	0	0	1	0	1
TPG0262	Guatemala	Chiquimula	Olopa	El Guayabo	Intradomicile	IV	0	0	0	0	0	0	0	0	0
TPG0263	Guatemala	Chiquimula	Olopa	El Guayabo	Intradomicile	III	0	0	0	0	0	0	0	0	0
TPG0264	Guatemala	Chiquimula	Olopa	El Guayabo	Intradomicile	male	0	0	0	0	0	0	0	0	0
TPG0265	Guatemala	Chiquimula	Olopa	El Guayabo	Intradomicile	male	0	0	0	0	0	0	0	0	0
TPG0266	Guatemala	Chiquimula	Olopa	El Guayabo	Intradomicile	female	0	0	0	0	0	0	0	1	0
TPG0267	Guatemala	Chiquimula	Olopa	El Guayabo	Intradomicile	V	0	0	0	0	0	0	0	0	0
TPG0268	Guatemala	Chiquimula	Olopa	El Guayabo	Intradomicile	IV	1	0	0	0	0	0	0	0	1
TPG0269	Guatemala	Chiquimula	Olopa	El Guayabo	Intradomicile	V	0	0	0	0	0	0	0	0	0
TPG0270	Guatemala	Chiquimula	Olopa	El Guayabo	Intradomicile	female	0	0	0	0	0	0	0	0	0
TPG0271	Guatemala	Chiquimula	Olopa	El Guayabo	Intradomicile	female	0	0	0	0	0	0	0	0	0
TPG0273	Guatemala	Chiquimula	Olopa	El Cerrón	Intradomicile	female	1	0	0	0	0	0	0	0	1
TPG0274	Guatemala	Chiquimula	Olopa	El Cerrón	Intradomicile	male	0	1	0	0	0	0	0	0	1
TPG0275	Guatemala	Chiquimula	Olopa	El Cerrón	Intradomicile	V	0	0	0	0	0	0	0	0	0
TPG0277	Guatemala	Chiquimula	Olopa	El Cerrón	Intradomicile	male	0	1	0	0	0	0	0	0	1
TPG0278	Guatemala	Chiquimula	Olopa	El Cerrón	Intradomicile	male	0	0	0	0	0	0	0	0	0
TPG0279	Guatemala	Chiquimula	Olopa	El Cerrón	Intradomicile	female	0	0	0	0	0	0	0	1	0
TPG0280	Guatemala	Chiquimula	Olopa	El Cerrón	Intradomicile	III	1	0	0	0	0	0	0	0	1
TPG0281	Guatemala	Chiquimula	Olopa	El Cerrón	Intradomicile	IV	0	0	0	0	0	0	0	0	0
TPG0282	Guatemala	Chiquimula	Olopa	El Cerrón	Peridomicile	female	0	0	0	0	0	0	0	0	0
TPG0283	Guatemala	Chiquimula	Olopa	El Cerrón	Peridomicile	female	0	0	0	0	0	0	0	0	0
TPG0284	Guatemala	Chiquimula	Olopa	El Cerrón	Peridomicile	III	0	0	0	0	0	0	0	0	0
TPG0286	Guatemala	Chiquimula	Olopa	El Cerrón	Intradomicile	IV	0	0	0	0	1	0	0	0	1
TPG0287	Guatemala	Chiquimula	Olopa	El Cerrón	Intradomicile	V	0	0	0	0	0	0	0	0	0
TPG0288	Guatemala	Chiquimula	Olopa	El Cerrón	Intradomicile	III	0	0	0	0	0	0	0	0	0
TPG0289	Guatemala	Chiquimula	Olopa	El Cerrón	Intradomicile	V	0	0	0	0	0	0	0	0	0
TPG0290	Guatemala	Chiquimula	Olopa	El Cerrón	Intradomicile	IV	0	0	0	0	0	0	0	0	0
TPG0291	Guatemala	Chiquimula	Olopa	El Cerrón	Intradomicile	female	0	0	0	0	0	0	0	0	0
TPG0292	Guatemala	Chiquimula	Olopa	El Cerrón	Intradomicile	III	0	0	0	0	0	0	0	0	0
TPG0293	Guatemala	Chiquimula	Olopa	El Cerrón	Intradomicile	IV	0	1	0	0	0	0	0	0	1
TPG0294	Guatemala	Chiquimula	Olopa	El Cerrón	Intradomicile	IV	0	1	0	0	0	0	0	0	1
TPG0295	Guatemala	Chiquimula	Olopa	El Cerrón	Intradomicile	V	0	0	0	0	0	0	0	0	0
TPG0296	Guatemala	Chiquimula	Olopa	El Cerrón	Intradomicile	IV	0	1	0	0	0	0	0	0	1
TPG0297	Guatemala	Chiquimula	Olopa	El Cerrón	Intradomicile	IV	0	1	0	0	0	0	0	0	1
TPG0298	Guatemala	Chiquimula	Olopa	El Cerrón	Intradomicile	V	0	1	0	0	0	0	0	0	1
TPG0299	Guatemala	Chiquimula	Olopa	El Cerrón	Intradomicile	V	0	0	0	0	0	0	0	0	0
TPG0300	Guatemala	Chiquimula	Olopa	El Cerrón	Intradomicile	V	0	1	0	0	0	0	0	0	1
TPG0301	Guatemala	Chiquimula	Olopa	El Cerrón	Intradomicile	IV	0	1	0	0	0	0	0	0	1
TPG0302	Guatemala	Chiquimula	Olopa	El Cerrón	Intradomicile	III	0	0	0	0	0	0	0	0	0
TPG0303	Guatemala	Chiquimula	Olopa	El Cerrón	Intradomicile	V	0	1	0	0	0	0	0	0	1
TPG0304	Guatemala	Chiquimula	Olopa	El Cerrón	Intradomicile	III	0	1	0	0	0	0	0	0	1
TPG0305	Guatemala	Chiquimula	Olopa	El Cerrón	Intradomicile	IV	0	1	0	0	0	0	0	0	1
TPG0307	Guatemala	Chiquimula	Olopa	El Cerrón	Intradomicile	III	0	1	0	0	0	0	0	0	1
TPG0308	Guatemala	Chiquimula	Olopa	El Cerrón	Intradomicile	III	0	1	0	0	0	0	0	0	1
TPG0309	Guatemala	Chiquimula	Olopa	El Cerrón	Intradomicile	female	0	0	0	0	0	0	0	0	0
TPG0310	Guatemala	Chiquimula	Olopa	El Cerrón	Intradomicile	male	0	0	0	0	0	0	0	0	0
TPG0311	Guatemala	Chiquimula	Olopa	El Cerrón	Intradomicile	III	0	0	0	0	0	0	0	0	0
TPG0312	Guatemala	Chiquimula	Olopa	El Cerrón	Intradomicile	III	0	0	1	0	0	0	0	0	1
TPG0314	Guatemala	Chiquimula	Olopa	El Cerrón	Intradomicile	female	0	0	0	0	0	0	0	0	0
TPG0315	Guatemala	Chiquimula	Olopa	El Cerrón	Intradomicile	male	0	0	0	0	0	0	0	0	0
TPG0317	Guatemala	Chiquimula	Olopa	El Cerrón	Intradomicile	IV	0	0	0	0	0	0	0	0	0
TPG0318	Guatemala	Chiquimula	Olopa	El Cerrón	Intradomicile	V	0	0	0	0	0	0	0	0	0
TPG0319	Guatemala	Chiquimula	Olopa	El Cerrón	Intradomicile	V	0	0	0	0	0	0	0	0	0
TPG0320	Guatemala	Chiquimula	Olopa	El Cerrón	Intradomicile	V	0	0	0	0	0	0	0	0	0
TPG0321	Guatemala	Chiquimula	Olopa	El Cerrón	Intradomicile	female	0	0	0	0	0	0	0	0	0
TPG0322	Guatemala	Chiquimula	Olopa	El Cerrón	Intradomicile	III	0	0	0	0	0	0	0	0	0
TPG0323	Guatemala	Chiquimula	Olopa	El Cerrón	Intradomicile	male	1	0	0	0	0	0	0	0	1
TPG0324	Guatemala	Chiquimula	Olopa	El Cerrón	Intradomicile	male	1	0	0	0	0	0	0	1	1
TPG0325	Guatemala	Chiquimula	Olopa	El Cerrón	Intradomicile	V	0	0	0	0	0	0	0	0	0
TPG0326	Guatemala	Chiquimula	Olopa	El Cerrón	Intradomicile	V	0	0	0	0	0	0	0	0	0
TPG0327	Guatemala	Chiquimula	Olopa	El Cerrón	Intradomicile	V	0	0	0	0	0	0	0	0	0
TPG0328	Guatemala	Chiquimula	Olopa	El Cerrón	Intradomicile	IV	0	0	0	0	0	0	0	0	0
TPG0329	Guatemala	Chiquimula	Olopa	El Cerrón	Intradomicile	V	0	0	0	0	0	0	0	0	0
TPG0330	Guatemala	Chiquimula	Olopa	El Cerrón	Intradomicile	III	0	0	0	0	0	0	0	0	0
TPG0333	Guatemala	Chiquimula	Olopa	El Cerrón	Intradomicile	III	0	1	0	0	0	0	0	0	1
TPG0334	Guatemala	Chiquimula	Olopa	El Cerrón	Intradomicile	III	0	0	0	0	0	0	0	0	0
TPG0335	Guatemala	Chiquimula	Olopa	El Cerrón	Intradomicile	V	0	1	0	0	0	0	0	0	1
TPG0336	Guatemala	Chiquimula	Olopa	El Cerrón	Intradomicile	V	1	1	0	0	0	0	0	0	2
TPG0337	Guatemala	Chiquimula	Olopa	El Cerrón	Intradomicile	IV	0	0	0	0	0	0	0	0	0
TPG0338	Guatemala	Chiquimula	Olopa	El Cerrón	Intradomicile	V	0	0	0	0	0	0	0	0	0
TPG0339	Guatemala	Chiquimula	Olopa	El Cerrón	Intradomicile	V	0	1	0	0	0	0	0	0	1
TPG0341	Guatemala	Chiquimula	Olopa	El Cerrón	Intradomicile	female	0	0	0	0	0	0	0	0	0
TPG0342	Guatemala	Chiquimula	Olopa	El Cerrón	Intradomicile	female	0	1	0	0	0	0	0	0	1
TPG0343	Guatemala	Chiquimula	Olopa	El Cerrón	Intradomicile	V	1	0	0	0	0	0	0	0	1
TPG0344	Guatemala	Chiquimula	Olopa	El Cerrón	Intradomicile	IV	0	0	0	0	0	0	0	0	0
TPG0345	Guatemala	Chiquimula	Olopa	El Cerrón	Intradomicile	IV	0	0	0	0	0	0	0	0	0
TPG0347	Guatemala	Chiquimula	Olopa	El Cerrón	Intradomicile	IV	0	0	0	0	0	0	0	0	0
TPG0348	Guatemala	Chiquimula	Olopa	El Cerrón	Intradomicile	female	0	0	0	0	0	0	0	0	0
TPG0349	Guatemala	Chiquimula	Olopa	El Cerrón	Intradomicile	IV	0	0	0	0	0	0	0	0	0
TPG0350	Guatemala	Chiquimula	Olopa	El Cerrón	Intradomicile	V	0	0	0	0	0	0	0	0	0
TPG0351	Guatemala	Chiquimula	Olopa	El Cerrón	Intradomicile	IV	1	0	0	0	0	0	0	0	1
TPG0352	Guatemala	Chiquimula	Olopa	El Cerrón	Intradomicile	male	0	0	0	0	0	0	0	0	0
TPG0353	Guatemala	Chiquimula	Olopa	El Cerrón	Intradomicile	IV	0	0	0	0	0	0	0	0	0
TPG0354	Guatemala	Chiquimula	Olopa	El Cerrón	Intradomicile	IV	0	0	0	0	0	0	0	0	0
TPG0355	Guatemala	Chiquimula	Olopa	El Cerrón	Intradomicile	male	1	0	0	0	0	0	0	0	1
TPG0357	Guatemala	Chiquimula	Olopa	El Cerrón	Intradomicile	III	0	0	0	0	0	0	0	0	0
TPG0358	Guatemala	Chiquimula	Olopa	El Cerrón	Intradomicile	female	0	0	0	0	0	0	0	0	0
TPG0359	Guatemala	Chiquimula	Olopa	El Cerrón	Intradomicile	male	0	0	0	0	0	1	0	0	1
TPG0360	Guatemala	Chiquimula	Olopa	El Cerrón	Intradomicile	male	0	0	0	0	0	0	0	0	0
TPG0361	Guatemala	Chiquimula	Olopa	El Cerrón	Intradomicile	male	0	0	0	0	0	0	0	0	0
TPG0362	Guatemala	Chiquimula	Olopa	El Cerrón	Intradomicile	female	0	0	0	0	0	0	0	0	0
TPG0363	Guatemala	Chiquimula	Olopa	El Cerrón	Intradomicile	male	0	0	0	0	0	0	0	0	0
TPG0364	Guatemala	Chiquimula	Olopa	El Cerrón	Intradomicile	male	0	0	0	0	0	0	0	0	0
TPG0365	Guatemala	Chiquimula	Olopa	El Cerrón	Intradomicile	III	0	0	0	0	0	0	0	0	0
TPG0366	Guatemala	Chiquimula	Olopa	El Cerrón	Intradomicile	male	0	0	0	0	0	0	1	0	1
TPG0367	Guatemala	Chiquimula	Olopa	El Cerrón	Intradomicile	male	0	0	0	0	0	0	0	0	0
TPG0368	Guatemala	Chiquimula	Olopa	El Cerrón	Intradomicile	male	0	0	0	0	0	0	0	0	0
TPG0369	Guatemala	Chiquimula	Olopa	El Cerrón	Intradomicile	V	0	0	0	0	0	0	0	0	0
TPG0370	Guatemala	Chiquimula	Olopa	El Cerrón	Intradomicile	IV	0	0	0	0	0	0	0	0	0
TPG0371	Guatemala	Chiquimula	Olopa	El Cerrón	Intradomicile	female	0	0	0	0	0	0	0	0	0
TPG0372	Guatemala	Chiquimula	Olopa	El Cerrón	Intradomicile	male	0	1	0	0	0	0	0	0	1
TPG0374	Guatemala	Chiquimula	Olopa	El Cerrón	Intradomicile	III	0	0	0	0	0	0	0	0	0
TPG0375	Guatemala	Chiquimula	Olopa	El Cerrón	Intradomicile	III	0	0	0	0	0	0	0	0	0
TPG0377	Guatemala	Chiquimula	Olopa	El Cerrón	Intradomicile	V	0	0	0	0	0	0	0	0	0
TPG0378	Guatemala	Chiquimula	Olopa	El Cerrón	Peridomicile	III	0	0	0	0	0	0	0	0	0
TPG0379	Guatemala	Chiquimula	Olopa	Paternito	Peridomicile	female	0	0	0	0	0	0	0	0	0
TPG0380	Guatemala	Chiquimula	Olopa	Paternito	Peridomicile	female	0	0	0	0	0	0	0	0	0
TPG0381	Guatemala	Chiquimula	Olopa	Paternito	Peridomicile	female	0	0	0	0	0	0	0	0	0
TPG0383	Guatemala	Chiquimula	Olopa	Paternito	Intradomicile	V	0	0	0	0	0	0	0	0	0
TPG0384	Guatemala	Chiquimula	Olopa	Paternito	Intradomicile	female	0	0	0	0	0	0	0	1	0
TPG0385	Guatemala	Chiquimula	Olopa	Paternito	Intradomicile	III	0	0	0	0	0	0	0	0	0
TPG0386	Guatemala	Chiquimula	Olopa	Paternito	Intradomicile	IV	0	0	0	0	0	0	0	0	0
TPG0387	Guatemala	Chiquimula	Olopa	Paternito	Intradomicile	IV	0	0	0	0	0	0	0	0	0
TPG0389	Guatemala	Chiquimula	Olopa	Paternito	Intradomicile	female	0	0	0	0	0	0		0	0
TPG0390	Guatemala	Chiquimula	Olopa	Paternito	Intradomicile	male	0	0	0	0	0	0	0	0	0
TPG0391	Guatemala	Chiquimula	Olopa	Paternito	Intradomicile	male	0	0	0	0	0	0	0	0	0
TPG0392	Guatemala	Chiquimula	Olopa	Paternito	Intradomicile	male	0	0	0	0	0	0	0	0	0
TPG0396	Guatemala	Chiquimula	Olopa	Paternito	Intradomicile	III	0	0	1	0	0	0	0	0	1
TPG0397	Guatemala	Chiquimula	Olopa	Paternito	Intradomicile	III	0	0	0	0	0	0	0	0	0
TPG0399	Guatemala	Chiquimula	Olopa	Paternito	Intradomicile	III	0	0	0	0	0	0	0	0	0
TPG0400	Guatemala	Chiquimula	Olopa	Paternito	Intradomicile	IV	0	0	0	0	0	0	0	0	0
TPG0401	Guatemala	Chiquimula	Olopa	Paternito	Intradomicile	female	0	0	0	0	0	0	0	0	0
TPG0402	Guatemala	Chiquimula	Olopa	Paternito	Intradomicile	female	0	0	0	0	0	0	0	0	0
TPG0403	Guatemala	Chiquimula	Olopa	Paternito	Intradomicile	female	0	0	0	0	0	0	0	0	0
TPG0407	Guatemala	Chiquimula	Olopa	Paternito	Intradomicile	male	0	0	0	0	0	0	0	0	0
TPG0408	Guatemala	Chiquimula	Olopa	Paternito	Intradomicile	IV	0	0	0	0	0	0	0	0	0
TPG0410	Guatemala	Chiquimula	Olopa	Paternito	Intradomicile	III	0	0	0	0	0	0	0	0	0
TPG0411	Guatemala	Chiquimula	Olopa	Paternito	Intradomicile	III	0	0	0	0	0	0	0	0	0
TPG0412	Guatemala	Chiquimula	Olopa	Paternito	Intradomicile	III	0	0	0	0	0	0	0	0	0
TPG0413	Guatemala	Chiquimula	Olopa	Paternito	Intradomicile	III	0	0	0	0	0	0	0	0	0
TPG0414	Guatemala	Chiquimula	Olopa	Paternito	Intradomicile	III	1	0	0	0	0	0	0	0	1
TPG0415	Guatemala	Chiquimula	Olopa	Paternito	Intradomicile	IV	0	0	0	0	0	0	0	0	0
TPG0416	Guatemala	Chiquimula	Olopa	Paternito	Intradomicile	IV	0	1	0	0	0	0	0	0	1
TPG0417	Guatemala	Chiquimula	Olopa	Paternito	Intradomicile	IV	0	0	0	0	0	0	0	0	0
TPG0418	Guatemala	Chiquimula	Olopa	Paternito	Intradomicile	V	0	0	1	0	0	0	0	0	1
TPG0419	Guatemala	Chiquimula	Olopa	Paternito	Intradomicile	female	0	0	0	0	0	0	0	1	0	Human
TPG0420	Guatemala	Chiquimula	Olopa	Paternito	Intradomicile	III	0	0	0	0	0	0	0	0	0
TPG0421	Guatemala	Chiquimula	Olopa	Paternito	Intradomicile	V	0	0	0	0	0	0	0	0	0
TPG0422	Guatemala	Chiquimula	Olopa	El Cerrón	Intradomicile	V	1	0	0	0	0	0	0	0	1
TPG0423	Guatemala	Chiquimula	Olopa	El Cerrón	Intradomicile	female	1	0	0	0	0	0	0	0	1
TPG0424	Guatemala	Chiquimula	Olopa	El Cerrón	Intradomicile	female	1	1	0	0	0	0	0	0	2
TPG0425	Guatemala	Chiquimula	Olopa	El Cerrón	Intradomicile	male	0	0	0	0	0	0	0	0	0
TPG0426	Guatemala	Chiquimula	Olopa	Paternito	Intradomicile	IV	0	0	0	0	0	0	0	0	0
TPG0428	Guatemala	Chiquimula	Olopa	El Cerrón	Intradomicile	V	0	0	0	0	1	0	0	0	1
TPG0429	Guatemala	Chiquimula	Olopa	Paternito	Intradomicile	male	0	0	0	0	0	0	0	0	0
TPG0435	Guatemala	Chiquimula	Olopa	Paternito	Intradomicile	III	0	0	0	0	0	0	0	0	0
TPG0436	Guatemala	Chiquimula	Olopa	Paternito	Intradomicile	III	0	0	0	0	0	0	0	0	0
TPG0437	Guatemala	Chiquimula	Olopa	Paternito	Intradomicile	III	0	0	0	0	0	0	0	0	0
TPG0438	Guatemala	Chiquimula	Olopa	Paternito	Intradomicile	III	0	0	0	0	0	0	0	0	0
TPG0439	Guatemala	Chiquimula	Olopa	Paternito	Intradomicile	III	0	0	0	0	0	0	0	0	0
TPG0440	Guatemala	Chiquimula	Olopa	Paternito	Intradomicile	III	0	0	0	0	0	0	0	0	0
TPG0441	Guatemala	Chiquimula	Olopa	Paternito	Intradomicile	III	0	0	0	0	0	0	0	0	0
TPG0442	Guatemala	Chiquimula	Olopa	Paternito	Intradomicile	IV	0	0	0	0	0	0	0	0	0
TPG0443	Guatemala	Chiquimula	Olopa	Paternito	Intradomicile	IV	0	0	0	0	0	0	0	0	0
TPG0444	Guatemala	Chiquimula	Olopa	Paternito	Intradomicile	IV	0	0	0	0	0	0	0	0	0
TPG0445	Guatemala	Chiquimula	Olopa	Paternito	Intradomicile	V	1	0	0	0	0	0	0	0	1
TPG0446	Guatemala	Chiquimula	Olopa	Paternito	Intradomicile	V	0	0	0	0	0	0	0	0	0
TPG0447	Guatemala	Chiquimula	Olopa	Paternito	Intradomicile	female	0	0	1	0	0	0	0	0	1
TPG0450	Guatemala	Chiquimula	Olopa	El Cerrón	Intradomicile	IV	0	1	0	0	0	0	0	1	1
TPG0451	Guatemala	Chiquimula	Olopa	Paternito	Intradomicile	IV	1	0	0	0	0	0	0	0	1
TPG0452	Guatemala	Chiquimula	Olopa	Paternito	Intradomicile	female	0	0	0	0	0	0	0	0	0
TPG0454	Guatemala	Chiquimula	Olopa	Paternito	Intradomicile	III	0	0	0	0	0	0	0	0	0
TPG0455	Guatemala	Chiquimula	Olopa	Paternito	Intradomicile	IV	0	0	0	0	0	0	0	0	0
TPG0456	Guatemala	Chiquimula	Olopa	El Cerrón	Intradomicile	IV	0	0	0	0	0	0	0	0	0
TPG0457	Guatemala	Chiquimula	Olopa	El Cerrón	Intradomicile	IV	0	0	0	0	0	0	0	0	0
TPG0458	Guatemala	Chiquimula	Olopa	El Cerrón	Intradomicile	female	0	0	0	0	0	0	0	0	0
TPG0459	Guatemala	Chiquimula	Olopa	El Cerrón	Intradomicile	female	0	0	0	0	0	0	0	0	0
TPG0460	Guatemala	Chiquimula	Olopa	El Cerrón	Intradomicile	male	0	0	0	0	0	0	0	0	0
TPG0461	Guatemala	Chiquimula	Olopa	El Cerrón	Intradomicile	female	0	0	0	0	0	0	0	0	0
TPG0463	Guatemala	Chiquimula	Olopa	El Cerrón	Peridomicile	female	0	0	0	0	0	0	0	0	0
TPG0465	Guatemala	Chiquimula	Olopa	Paternito	Intradomicile	III	0	0	0	0	0	0	0	0	0
TPG0466	Guatemala	Chiquimula	Olopa	Paternito	Intradomicile	III	0	0	0	0	0	0	0	0	0
TPG0467	Guatemala	Chiquimula	Olopa	Paternito	Intradomicile	III	0	0	0	0	0	0	0	0	0
TPG0468	Guatemala	Chiquimula	Olopa	Paternito	Intradomicile	IV	0	0	0	0	0	0	0	0	0
TPG0469	Guatemala	Chiquimula	Olopa	Paternito	Intradomicile	IV	0	0	0	0	0	0	0	0	0
TPG0470	Guatemala	Chiquimula	Olopa	Paternito	Intradomicile	IV	0	0	1	0	0	0	0	0	1
TPG0471	Guatemala	Chiquimula	Olopa	Paternito	Intradomicile	IV	0	0	0	0	0	0	0	0	0
TPG0472	Guatemala	Chiquimula	Olopa	Paternito	Intradomicile	V	1	0	0	0	0	0	0	0	1
TPG0473	Guatemala	Chiquimula	Olopa	Paternito	Intradomicile	V	0	0	0	0	0	0	0	0	0
TPG0474	Guatemala	Chiquimula	Olopa	Paternito	Intradomicile	male	0	0	0	0	0	0	0	0	0
TPG0475	Guatemala	Chiquimula	Olopa	El Cerrón	Intradomicile	III	0	0	0	0	0	0	0	0	0
TPG0476	Guatemala	Chiquimula	Olopa	Paternito	Intradomicile	female	0	0	0	0	0	0	0	0	0
TPG0477	Guatemala	Chiquimula	Olopa	La Prensa	Intradomicile	female	0	0	0	0	0	0	0	0	0
TPG0479	Guatemala	Chiquimula	Olopa	La Prensa	Intradomicile	IV	0	0	0	0	0	0	0	0	0
TPG0480	Guatemala	Chiquimula	Olopa	La Prensa	Intradomicile	male	0	0	0	0	0	0	0	0	0
TPG0482	Guatemala	Chiquimula	Olopa	La Prensa	Intradomicile	IV	0	0	0	0	0	0	0	0	0
TPG0483	Guatemala	Chiquimula	Olopa	La Prensa	Intradomicile	III	0	0	0	0	0	0	0	0	0
TPG0485	Guatemala	Chiquimula	Olopa	La Prensa	Peridomicile	female	0	0	0	0	0	0	0	1	0
TPG0487	Guatemala	Chiquimula	Olopa	La Prensa	Peridomicile	male	0	0	0	0	0	0	0	1	0
TPG0488	Guatemala	Chiquimula	Olopa	La Prensa	Peridomicile	male	0	0	0	0	0	0	0	1	0
TPG0489	Guatemala	Chiquimula	Olopa	La Prensa	Peridomicile	male	0	0	0	0	0	0	0	1	0
TPG0490	Guatemala	Chiquimula	Olopa	La Prensa	Peridomicile	male	0	0	0	0	0	0	0	0	0
TPG0491	Guatemala	Chiquimula	Olopa	La Prensa	Peridomicile	V	1	0	0	0	0	0	0	0	1
TPG0506	Guatemala	Chiquimula	Olopa	La Prensa	Peridomicile	female	1	0	0	0	0	0	0	0	1
TPG0511	Guatemala	Chiquimula	Olopa	La Prensa	Peridomicile	female	0	0	0	0	0	0	0	1	0
TPG0512	Guatemala	Chiquimula	Olopa	La Prensa	Intradomicile	male	0	0	0	0	0	0	0	0	0
TPG0513	Guatemala	Chiquimula	Olopa	La Prensa	Intradomicile	female	0	0	0	0	0	0	0	1	0
TPG0514	Guatemala	Chiquimula	Olopa	La Prensa	Intradomicile	V	0	0	0	0	0	0	0	0	0
TPG0516	Guatemala	Chiquimula	Olopa	La Prensa	Intradomicile	V	0	1	0	0	0	0	0	0	1
TPG0517	Guatemala	Chiquimula	Olopa	La Prensa	Intradomicile	V	0	1	0	0	0	0	0	0	1
TPG0520	Guatemala	Chiquimula	Olopa	La Prensa	Intradomicile	V	0	1	0	0	0	0	0	0	1
TPG0521	Guatemala	Chiquimula	Olopa	La Prensa	Intradomicile	V	0	1	0	0	0	0	0	0	1
TPG0522	Guatemala	Chiquimula	Olopa	La Prensa	Intradomicile	IV	0	0	0	0	0	0	0	0	0
TPG0523	Guatemala	Chiquimula	Olopa	La Prensa	Intradomicile	IV	0	0	0	0	0	0	0	0	0
TPG0524	Guatemala	Chiquimula	Olopa	La Prensa	Intradomicile	IV	0	0	0	0	0	0	0	0	0
TPG0525	Guatemala	Chiquimula	Olopa	La Prensa	Intradomicile	IV	0	0	0	0	0	0	0	0	0
TPG0526	Guatemala	Chiquimula	Olopa	La Prensa	Intradomicile	IV	0	1	0	0	0	0	0	0	1
TPG0527	Guatemala	Chiquimula	Olopa	La Prensa	Intradomicile	IV	0	0	0	0	0	0	0	0	0
TPG0528	Guatemala	Chiquimula	Olopa	La Prensa	Intradomicile	IV	0	1	0	0	0	0	0	0	1
TPG0529	Guatemala	Chiquimula	Olopa	La Prensa	Intradomicile	IV	0	1	0	0	0	0	0	0	1
TPG0530	Guatemala	Chiquimula	Olopa	La Prensa	Intradomicile	IV	0	0	0	0	0	0	0	0	0
TPG0531	Guatemala	Chiquimula	Olopa	La Prensa	Intradomicile	IV	0	0	0	0	0	0	0	0	0
TPG0532	Guatemala	Chiquimula	Olopa	La Prensa	Intradomicile	III	0	1	0	0	0	0	0	0	1
TPG0533	Guatemala	Chiquimula	Olopa	La Prensa	Intradomicile	III	0	1	0	0	0	0	0	0	1
TPG0534	Guatemala	Chiquimula	Olopa	La Prensa	Intradomicile	III	0	1	0	0	0	0	0	0	1
TPG0535	Guatemala	Chiquimula	Olopa	La Prensa	Intradomicile	III	0	1	0	0	0	0	0	0	1
TPG0536	Guatemala	Chiquimula	Olopa	La Prensa	Intradomicile	III	0	1	0	0	0	0	0	0	1
TPG0537	Guatemala	Chiquimula	Olopa	La Prensa	Intradomicile	III	0	0	0	0	0	0	0	0	0
TPG0538	Guatemala	Chiquimula	Olopa	La Prensa	Intradomicile	male	0	0	0	0	0	0	0	0	0
TPG0539	Guatemala	Chiquimula	Olopa	La Prensa	Intradomicile	V	1	0	0	0	0	0	0	0	1
TPG0540	Guatemala	Chiquimula	Olopa	La Prensa	Intradomicile	V	0	0	0	0	0	0	0	0	0
TPG0541	Guatemala	Chiquimula	Olopa	La Prensa	Intradomicile	male	1	0	0	0	0	0	0	0	1
TPG0544	Guatemala	Chiquimula	Olopa	La Prensa	Intradomicile	III	0	0	0	0	0	0	0	0	0
TPG0545	Guatemala	Chiquimula	Olopa	La Prensa	Intradomicile	III	0	0	0	0	0	0	0	0	0
TPG0546	Guatemala	Chiquimula	Olopa	La Prensa	Intradomicile	III	0	0	0	0	0	0	0	0	0
TPG0547	Guatemala	Chiquimula	Olopa	La Prensa	Intradomicile	III	0	0	0	0	0	0	0	0	0
TPG0548	Guatemala	Chiquimula	Olopa	La Prensa	Intradomicile	IV	1	0	0	0	0	0	0	0	1
TPG0549	Guatemala	Chiquimula	Olopa	Amatillo	Peridomicile	female	0	0	0	0	0	0	0	0	0
TPG0550	Guatemala	Chiquimula	Olopa	Amatillo	Peridomicile	female	0	0	0	0	0	0	0	0	0
TPG0551	Guatemala	Chiquimula	Olopa	Amatillo	Peridomicile	female	0	0	0	0	0	0	0	0	0
TPG0553	Guatemala	Chiquimula	Olopa	La Prensa	Intradomicile	female	0	0	0	0	0	0	0	0	0
TPG0554	Guatemala	Chiquimula	Olopa	La Prensa	Intradomicile	male	0	0	0	0	0	0	0	0	0
TPG0556	Guatemala	Chiquimula	Olopa	La Prensa	Intradomicile	female	0	0	0	0	0	0	0	0	0
TPG0557	Guatemala	Chiquimula	Olopa	La Prensa	Intradomicile	male	0	0	0	0	0	0		0	0
TPG0558	Guatemala	Chiquimula	Olopa	La Prensa	Intradomicile	IV	0	0	0	0	0	0	0	0	0
TPG0560	Guatemala	Chiquimula	Olopa	La Prensa	Intradomicile	male	0	0	0	0	0	0	0	0	0
TPG0561	Guatemala	Chiquimula	Olopa	La Prensa	Intradomicile	III	0	0	0	0	0	0	1	0	1
TPG0562	Guatemala	Chiquimula	Olopa	La Prensa	Intradomicile	III	0	0	0	0	0	0	0	0	0
TPG0563	Guatemala	Chiquimula	Olopa	La Prensa	Intradomicile	male	0	0	1	0	0	0	0	0	1
TPG0564	Guatemala	Chiquimula	Olopa	La Prensa	Intradomicile	V	0	0	0	0	0	0	0	0	0
TPG0566	Guatemala	Chiquimula	Olopa	La Prensa	Intradomicile	male	0	0	0	0	0	0	0	0	0
TPG0567	Guatemala	Chiquimula	Olopa	La Prensa	Intradomicile	male	0	0	0	0	0	0	0	0	0
TPG0568	Guatemala	Chiquimula	Olopa	La Prensa	Intradomicile	IV	0	0	0	0	0	0	0	0	0
TPG0569	Guatemala	Chiquimula	Olopa	La Prensa	Intradomicile	IV	0	0	0	0	0	0	0	0	0
TPG0570	Guatemala	Chiquimula	Olopa	La Prensa	Intradomicile	IV	0	0	0	0	0	0	0	0	0
TPG0571	Guatemala	Chiquimula	Olopa	La Prensa	Intradomicile	IV	0	0	0	0	0	0	0	0	0
TPG0572	Guatemala	Chiquimula	Olopa	La Prensa	Intradomicile	IV	0	0	0	0	0	0	0	0	0
TPG0573	Guatemala	Chiquimula	Olopa	La Prensa	Intradomicile	male	0	0	0	0	0	0	0	1	0	Human
TPG0574	Guatemala	Chiquimula	Olopa	La Prensa	Peridomicile	female	0	0	0	0	0	0	0	0	0
TPG0575	Guatemala	Chiquimula	Olopa	La Prensa	Peridomicile	IV	0	0	0	0	0	0	0	0	0
TPG0576	Guatemala	Chiquimula	Olopa	La Prensa	Intradomicile	IV	0	0	0	0	0	0	0	0	0
TPG0577	Guatemala	Chiquimula	Olopa	La Prensa	Intradomicile	IV	0	1	0	0	0	0	0	0	1
TPG0578	Guatemala	Chiquimula	Olopa	La Prensa	Intradomicile	male	0	0	0	0	0	0	0	0	0
TPG0579	Guatemala	Chiquimula	Olopa	La Prensa	Intradomicile	male	0	0	0	0	0	0	0	0	0
TPG0580	Guatemala	Chiquimula	Olopa	La Prensa	Intradomicile	male	0	0	0	0	0	0	0	0	0
TPG0581	Guatemala	Chiquimula	Olopa	La Prensa	Intradomicile	IV	0	0	0	0	0	0	0	0	0
TPG0582	Guatemala	Chiquimula	Olopa	La Prensa	Intradomicile	III	0	0	0	0	0	0	0	0	0
TPG0583	Guatemala	Chiquimula	Olopa	La Prensa	Intradomicile	III	0	0	0	0	0	0	0	0	0
TPG0584	Guatemala	Chiquimula	Olopa	La Prensa	Intradomicile	III	0	0	0	0	0	0	0	0	0
TPG0585	Guatemala	Chiquimula	Olopa	La Prensa	Intradomicile	V	0	0	0	0	0	0	0	0	0
TPG0586	Guatemala	Chiquimula	Olopa	La Prensa	Intradomicile	III	0	0	0	0	0	0	0	0	0
TPG0587	Guatemala	Chiquimula	Olopa	La Prensa	Intradomicile	male	0	0	0	0	0	0	0	0	0
TPG0588	Guatemala	Chiquimula	Olopa	La Prensa	Intradomicile	male	0	0	0	0	0	0	0	0	0
TPG0589	Guatemala	Chiquimula	Olopa	La Prensa	Intradomicile	V	0	0	0	0	0	0	0	0	0
TPG0590	Guatemala	Chiquimula	Olopa	La Prensa	Intradomicile	III	0	0	0	0	0	0	0	0	0
TPG0591	Guatemala	Chiquimula	Olopa	La Prensa	Intradomicile	III	0	0	0	0	0	0	0	0	0
TPG0592	Guatemala	Chiquimula	Olopa	La Prensa	Intradomicile	female	0	0	0	0	0	0	0	1	0
TPG0593	Guatemala	Chiquimula	Olopa	La Prensa	Intradomicile	male	0	0	0	0	0	0	0	0	0
TPG0595	Guatemala	Chiquimula	Olopa	La Prensa	Intradomicile	IV	1	1	0	0	0	0	0	0	2
TPG0596	Guatemala	Chiquimula	Olopa	La Prensa	Intradomicile	IV	0	0	0	0	0	0	0	0	0
TPG0600	Guatemala	Chiquimula	Olopa	La Prensa	Intradomicile	female	0	1	0	0	0	0	0	0	1
TPG0601	Guatemala	Chiquimula	Olopa	La Prensa	Intradomicile	female	0	1	0	0	0	0	0	0	1
TPG0602	Guatemala	Chiquimula	Olopa	La Prensa	Intradomicile	IV	0	0	0	0	0	0	0	0	0
TPG0603	Guatemala	Chiquimula	Olopa	La Prensa	Intradomicile	IV	0	0	0	0	0	0	0	0	0
TPG0604	Guatemala	Chiquimula	Olopa	El Cerrón	Intradomicile	female	0	0	0	0	0	0	0	0	0
TPG0605	Guatemala	Chiquimula	Olopa	El Cerrón	Intradomicile	male	0	0	0	0	0	0	0	0	0
TPG0606	Guatemala	Chiquimula	Olopa	El Guayabo	Intradomicile	female	0	0	0	0	0	0	1	0	1
TPG0607	Guatemala	Chiquimula	Olopa	El Guayabo	Intradomicile	male	0	0	0	0	0	0	0	0	0
TPG0608	Guatemala	Chiquimula	Olopa	El Guayabo	Intradomicile	male	0	0	0	0	0	0	0	0	0
TPG0609	Guatemala	Chiquimula	Olopa	El Guayabo	Intradomicile	female	0	0	0	0	0	0	0	0	0
TPG0610	Guatemala	Chiquimula	Olopa	El Guayabo	Intradomicile	male	0	0	0	0	0	0	1	0	1
TPG0611	Guatemala	Chiquimula	Olopa	El Guayabo	Intradomicile	male	0	0	0	0	0	0	0	1	0	Bird
TPG0612	Guatemala	Chiquimula	Olopa	El Cerrón	Intradomicile	female	0	0	0	0	0	0	0	0	0
TPG0613	Guatemala	Chiquimula	Olopa	El Cerrón	Intradomicile	female	0	0	0	0	0	0	0	0	0
TPG0614	Guatemala	Chiquimula	Olopa	El Cerrón	Intradomicile	male	0	0	0	0	0	0	0	0	0
TPG0615	Guatemala	Chiquimula	Olopa	El Guayabo	Intradomicile	female	0	0	0	0	0	0	1	0	1
TPG0616	Guatemala	Chiquimula	Olopa	El Guayabo	Intradomicile	male	0	0	0	0	0	0	0	0	0
TPG0618	Guatemala	Chiquimula	Olopa	La Prensa	Intradomicile	male	0	1	0	0	0	0	0	0	1
TPG0619	Guatemala	Chiquimula	Olopa	La Prensa	Intradomicile	V	0	0	0	0	0	0	0	0	0
TPG0620	Guatemala	Chiquimula	Olopa	La Prensa	Intradomicile	IV	0	0	0	0	0	0	0	0	0
TPG0621	Guatemala	Chiquimula	Olopa	La Prensa	Intradomicile	III	0	0	0	0	0	0	0	0	0
TPG0622a	Guatemala	Chiquimula	Olopa	La Prensa	Intradomicile	III	0	0	1	0	0	0	0	0	1
TPG0622b	Guatemala	Chiquimula	Olopa	La Prensa	Intradomicile	III	1	0	0	0	0	0	0	0	1
TPG0627	Guatemala	Chiquimula	Olopa	La Prensa	Intradomicile	female	0	0	0	0	0	0	0	0	0
TPG0628	Guatemala	Chiquimula	Olopa	La Prensa	Intradomicile	female	0	0	0	0	0	0	0	0	0
TPG0629	Guatemala	Chiquimula	Olopa	La Prensa	Intradomicile	V	1	1	0	0	0	0	0	0	2
TPG0630	Guatemala	Chiquimula	Olopa	La Prensa	Intradomicile	female	1	0	1	0	0	0	0	0	2
TPG0631	Guatemala	Chiquimula	Olopa	La Prensa	Intradomicile	male	0	0	0	0	0	0	0	0	0
TPG0632	Guatemala	Chiquimula	Olopa	La Prensa	Intradomicile	IV	1	0	0	0	0	0	0	0	1
TPG0633	Guatemala	Chiquimula	Olopa	La Prensa	Intradomicile	male	1	0	0	0	0	0	0	0	1
TPG0634	Guatemala	Chiquimula	Olopa	La Prensa	Intradomicile	IV	0	0	0	0	0	0	0	0	0
TPG0635	Guatemala	Chiquimula	Olopa	La Prensa	Intradomicile	V	0	0	0	0	0	0	0	0	0
TPG0636	Guatemala	Chiquimula	Olopa	La Prensa	Intradomicile	V	0	0	0	0	0	0	0	0	0
TPG0637	Guatemala	Chiquimula	Olopa	La Prensa	Intradomicile	III	0	0	0	0	0	0	0	0	0
TPG0638a	Guatemala	Chiquimula	Olopa	La Prensa	Intradomicile	III	0	0	0	0	0	0	0	0	0
TPG0638b	Guatemala	Chiquimula	Olopa	La Prensa	Intradomicile	III	0	0	1	0	0	0	0	0	1
TPG0639	Guatemala	Chiquimula	Olopa	La Prensa	Intradomicile	IV	0	0	1	0	0	0	0	0	1
TPG0640	Guatemala	Chiquimula	Olopa	La Prensa	Intradomicile	IV	1	0	0	0	0	0	0	0	1
TPG0641	Guatemala	Chiquimula	Olopa	La Prensa	Intradomicile	IV	1	0	0	0	0	0	0	0	1
TPG0642	Guatemala	Chiquimula	Olopa	La Prensa	Intradomicile	V	0	0	0	0	0	0	0	0	0
TPG0643	Guatemala	Chiquimula	Olopa	La Prensa	Intradomicile	female	0	0	0	0	0	0	0	0	0
TPG0644	Guatemala	Chiquimula	Olopa	La Prensa	Intradomicile	male	0	0	0	0	0	0	0	1	0	Human
TPG0645	Guatemala	Chiquimula	Olopa	La Prensa	Intradomicile	female	0	0	0	0	0	0	0	0	0
TPG0646	Guatemala	Chiquimula	Olopa	La Prensa	Intradomicile	V	0	0	0	0	0	0	0	1	0
TPG0647	Guatemala	Chiquimula	Olopa	La Prensa	Intradomicile	V	0	0	1	0	0	0	0	0	1
TPG0648a	Guatemala	Chiquimula	Olopa	La Prensa	Intradomicile	III	0	0	1	0	0	0	0	0	1
TPG0648b	Guatemala	Chiquimula	Olopa	La Prensa	Intradomicile	III	0	0	1	0	0	0	0	0	1
TPG0649	Guatemala	Chiquimula	Olopa	La Prensa	Intradomicile	IV	0	0	0	0	0	0	0	0	0
TPG0650	Guatemala	Chiquimula	Olopa	La Prensa	Intradomicile	IV	0	0	0	0	0	0	0	0	0
TPG0651	Guatemala	Chiquimula	Olopa	La Prensa	Intradomicile	IV	0	0	0	0	0	0	0	0	0
TPG0652	Guatemala	Chiquimula	Olopa	La Prensa	Intradomicile	male	0	0	0	0	0	0	0	0	0
TPG0653	Guatemala	Chiquimula	Olopa	La Prensa	Intradomicile	V	0	0	1	0	0	0	0	0	1
TPG0654	Guatemala	Chiquimula	Olopa	La Prensa	Intradomicile	female	0	0	0	0	0	0	0	1	0
TPG0655	Guatemala	Chiquimula	Olopa	La Prensa	Intradomicile	IV	0	0	0	0	0	0	0	0	0
TPG0656	Guatemala	Chiquimula	Olopa	La Prensa	Intradomicile	V	0	0	0	0	0	0	0	1	0	Human
TPG0657	Guatemala	Chiquimula	Olopa	La Prensa	Intradomicile	female	0	0	0	0	0	0	0	0	0
TPG0658	Guatemala	Chiquimula	Olopa	La Prensa	Intradomicile	IV	0	0	0	0	0	0	0	1	0
TPG0659	Guatemala	Chiquimula	Olopa	La Prensa	Intradomicile	male	0	0	0	0	0	0	0	1	0
TPG0660	Guatemala	Chiquimula	Olopa	La Prensa	Intradomicile	male	0	0	0	0	0	0	0	0	0
TPG0661	Guatemala	Chiquimula	Olopa	La Prensa	Intradomicile	V	0	0	0	0	0	0	0	0	0
TPG0662	Guatemala	Chiquimula	Olopa	La Prensa	Intradomicile	male	0	0	1	0	0	0	0	0	1
TPG0663	Guatemala	Chiquimula	Olopa	La Prensa	Intradomicile	female	0	0	1	0	0	0	0	0	1
TPG0667	Guatemala	Chiquimula	Olopa	La Prensa	Intradomicile	male	0	0	0	0	0	0	0	0	0
TPG0668	Guatemala	Chiquimula	Olopa	La Prensa	Intradomicile	female	0	0	0	0	0	0	0	0	0
TPG0673	Guatemala	Chiquimula	Olopa	La Prensa	Intradomicile	female	0	0	0	0	0	0	0	0	0
TPG0674a	Guatemala	Chiquimula	Olopa	La Prensa	Intradomicile	III	0	0	0	0	0	0	0	0	0
TPG0674b	Guatemala	Chiquimula	Olopa	La Prensa	Intradomicile	IV	0	0	0	0	0	0	0	0	0
TPG0675	Guatemala	Chiquimula	Olopa	La Prensa	Peridomicile	female	0	0	0	0	0	0	0	0	0
TPG0676	Guatemala	Chiquimula	Olopa	La Prensa	Peridomicile	male	0	0	0	0	0	0	0	0	0
TPG0677	Guatemala	Chiquimula	Olopa	La Prensa	Peridomicile	female	1	0	0	0	0	0	0	0	1
TPG0678	Guatemala	Chiquimula	Olopa	La Prensa	Peridomicile	IV	0	0	0	0	0	0	0	0	0
TPG0679	Guatemala	Chiquimula	Olopa	La Prensa	Peridomicile	male	0	0	0	0	0	0	0	0	0
TPG0680	Guatemala	Chiquimula	Olopa	La Prensa	Peridomicile	female	0	1	0	0	0	0	0	0	1
TPG0681	Guatemala	Chiquimula	Olopa	La Prensa	Peridomicile	female	0	0	0	0	0	0	0	0	0
TPG0682	Guatemala	Chiquimula	Olopa	La Prensa	Peridomicile	female	1	0	0	0	0	0	0	0	1
TPG0683	Guatemala	Chiquimula	Olopa	La Prensa	Peridomicile	male	0	0	0	0	0	0	0	0	0
TPG0685	Guatemala	Chiquimula	Olopa	La Prensa	Peridomicile	V	1	0	0	0	0	0	0	0	1
TPG0687	Guatemala	Chiquimula	Olopa	La Prensa	Intradomicile	female	0	0	0	0	0	0	0	0	0
TPG0688	Guatemala	Chiquimula	Olopa	El Cerrón	Intradomicile	III	0	0	0	0	0	0	0	0	0
TPG0699	Guatemala	Chiquimula	Olopa	La Prensa	Intradomicile	male	0	0	0	0	0	0	0	0	0
TPG0700	Guatemala	Chiquimula	Olopa	La Prensa	Intradomicile	male	0	0	0	0	0	0	0	0	0
TPG0701	Guatemala	Chiquimula	Olopa	El Cerrón	Intradomicile	male	0	0	0	0	0	0	0	0	0
TPG0702	Guatemala	Chiquimula	Olopa	La Prensa	Intradomicile	V	0	0	0	0	0	0	0	0	0
TPG0703	Guatemala	Chiquimula	Olopa	La Prensa	Intradomicile	V	0	0	0	0	0	0	0	0	0
TPG0704	Guatemala	Chiquimula	Olopa	La Prensa	Intradomicile	V	0	0	0	0	0	0	0	0	0
TPG0705	Guatemala	Chiquimula	Olopa	La Prensa	Intradomicile	IV	0	0	0	0	0	0	0	0	0
TPG0706	Guatemala	Chiquimula	Olopa	La Prensa	Intradomicile	IV	0	0	0	0	0	0	0	1	0	Human
TPG0707	Guatemala	Chiquimula	Olopa	La Prensa	Intradomicile	female	0	0	0	0	0	0	0	0	0
TPG0708	Guatemala	Chiquimula	Olopa	La Prensa	Intradomicile	male	0	0	0	0	0	0	0	0	0
TPG0709	Guatemala	Chiquimula	Olopa	La Prensa	Intradomicile	female	0	0	0	0	0	0	0	0	0
TPG0710	Guatemala	Chiquimula	Olopa	La Prensa	Intradomicile	male	0	0	0	0	0	0	0	0	0
TPG0711	Guatemala	Chiquimula	Olopa	La Prensa	Intradomicile	III	0	0	0	0	0	0	0	0	0
TPG0712	Guatemala	Chiquimula	Olopa	La Prensa	Intradomicile	male	0	0	0	0	0	0	1	0	1
TPG0713	Guatemala	Chiquimula	Olopa	La Prensa	Intradomicile	V	0	0	0	0	0	0	0	0	0
TPG0714	Guatemala	Chiquimula	Olopa	La Prensa	Intradomicile	V	1	0	0	0	0	0	0	0	1
TPG0715	Guatemala	Chiquimula	Olopa	La Prensa	Intradomicile	V	1	0	0	0	0	0	0	1	1
TPG0716	Guatemala	Chiquimula	Olopa	La Prensa	Intradomicile	IV	0	0	0	0	0	0	0	0	0
TPG0717	Guatemala	Chiquimula	Olopa	La Prensa	Intradomicile	IV	0	0	0	0	0	0	0	0	0
TPG0718	Guatemala	Chiquimula	Olopa	La Prensa	Intradomicile	IV	0	0	0	0	0	0	0	0	0
TPG0719	Guatemala	Chiquimula	Olopa	Amatillo	Peridomicile	IV	1	0	0	0	0	0	0	0	1
TPG0720	Guatemala	Chiquimula	Olopa	Amatillo	Peridomicile	V	1	0	0	0	0	0	0	0	1
TPG0721	Guatemala	Chiquimula	Olopa	Amatillo	Peridomicile	V	1	0	0	0	0	0	0	0	1
TPG0722	Guatemala	Chiquimula	Olopa	Amatillo	Peridomicile	V	1	0	0	0	0	0	0	0	1
TPG0723	Guatemala	Chiquimula	Olopa	Amatillo	Peridomicile	IV	0	0	0	0	0	0	0	0	0
TPG0724	Guatemala	Chiquimula	Olopa	Amatillo	Peridomicile	III	1	0	0	0	0	0	0	0	1
TPG0725	Guatemala	Chiquimula	Olopa	Amatillo	Intradomicile	male	0	0	0	0	0	0	0	0	0
TPG0726	Guatemala	Chiquimula	Olopa	La Prensa	Intradomicile	male	0	1	0	0	0	0	0	0	1
TPG0727	Guatemala	Chiquimula	Olopa	La Prensa	Intradomicile	IV	0	0	0	0	0	0	0	0	0
TPG0728	Guatemala	Chiquimula	Olopa	La Prensa	Intradomicile	male	0	0	0	0	0	0	0	0	0
TPG0729a	Guatemala	Chiquimula	Olopa	La Prensa	Intradomicile	III	0	0	0	0	0	0	0	0	0
TPG0729b	Guatemala	Chiquimula	Olopa	La Prensa	Intradomicile	III	0	0	0	0	0	0	0	0	0
TPG0730	Guatemala	Chiquimula	Olopa	La Prensa	Intradomicile	male	0	0	0	0	0	0	0	0	0
TPG0731	Guatemala	Chiquimula	Olopa	La Prensa	Intradomicile	female	0	0	0	0	0	0	0	0	0
TPG0735	Guatemala	Chiquimula	Olopa	La Prensa	Intradomicile	male	0	0	0	0	0	0	0	0	0
TPG0736	Guatemala	Chiquimula	Olopa	La Prensa	Intradomicile	III	0	0	0	0	0	0	0	0	0
TPG0737	Guatemala	Chiquimula	Olopa	La Prensa	Intradomicile	male	0	0	0	0	0	0	0	0	0
TPG0739	Guatemala	Chiquimula	Olopa	La Prensa	Intradomicile	female	0	0	0	0	0	0	0	0	0
TPG0740	Guatemala	Chiquimula	Olopa	La Prensa	Intradomicile	male	0	0	0	0	0	0	0	0	0
TPG0741	Guatemala	Chiquimula	Olopa	La Prensa	Intradomicile	male	0	0	0	0	0	0	0	0	0
TPG0742	Guatemala	Chiquimula	Olopa	Amatillo	Intradomicile	male	0	0	0	0	0	0	0	0	0
TPG0744	Guatemala	Chiquimula	Olopa	La Prensa	Intradomicile	III	0	0	0	0	0	0	0	0	0
TPG0745	Guatemala	Chiquimula	Olopa	La Prensa	Intradomicile	female	0	0	0	0	0	0	0	0	0
TPG0746	Guatemala	Chiquimula	Olopa	La Prensa	Intradomicile	V	0	0	1	0	0	0	0	0	1
TPG0747	Guatemala	Chiquimula	Olopa	La Prensa	Intradomicile	female	0	0	0	0	0	0	0	0	0
TPG0748	Guatemala	Chiquimula	Olopa	La Prensa	Intradomicile	IV	0	0	0	0	0	0	0	0	0
TPG0749	Guatemala	Chiquimula	Olopa	La Prensa	Intradomicile	IV	0	0	0	0	0	0	0	0	0
TPG0750	Guatemala	Chiquimula	Olopa	La Prensa	Intradomicile	III	0	0	0	0	0	0	0	0	0
TPG0751	Guatemala	Chiquimula	Olopa	La Prensa	Intradomicile	male	0	0	0	0	0	0	0	0	0
TPG0754	Guatemala	Chiquimula	Olopa	La Prensa	Intradomicile	V	0	0	0	0	0	0	0	0	0
TPG0755	Guatemala	Chiquimula	Olopa	La Prensa	Intradomicile	female	0	0	1	0	0	0	0	0	1
TPG0756	Guatemala	Chiquimula	Olopa	La Prensa	Intradomicile	female	0	0	0	0	0	0	0	0	0
TPG0757	Guatemala	Chiquimula	Olopa	La Prensa	Intradomicile	female	0	0	0	0	0	0	0	0	0
TPG0758	Guatemala	Chiquimula	Olopa	La Prensa	Intradomicile	V	0	0	0	0	0	0	0	0	0
TPG0759	Guatemala	Chiquimula	Olopa	La Prensa	Intradomicile	male	0	0	0	0	0	0	0	0	0
TPG0760	Guatemala	Chiquimula	Olopa	La Prensa	Intradomicile	III	1	0	0	0	0	0	0	0	1
TPG0761	Guatemala	Chiquimula	Olopa	La Prensa	Intradomicile	male	1	0	0	0	0	0	0	1	1
TPG0762	Guatemala	Chiquimula	Olopa	La Prensa	Intradomicile	IV	1	1	0	0	0	0	0	0	2
TPG0763	Guatemala	Chiquimula	Olopa	Paternito	Intradomicile	male	0	0	0	0	0	0	0	0	0
TPG0764	Guatemala	Chiquimula	Olopa	Paternito	Intradomicile	female	0	0	0	0	0	0	0	0	0
TPG0765	Guatemala	Chiquimula	Olopa	El Cerrón	Intradomicile	female	0	0	0	0	0	0	0	0	0
TPG0766	Guatemala	Chiquimula	Olopa	El Cerrón	Intradomicile	female	0	0	0	0	0	0	0	0	0
TPG0767	Guatemala	Chiquimula	Olopa	El Cerrón	Intradomicile	male	0	0	0	0	0	0	0	0	0
TPG0768	Guatemala	Chiquimula	Olopa	Paternito	Intradomicile	female	0	0	0	0	0	0	0	0	0
TPG0769	Guatemala	Chiquimula	Olopa	Paternito	Intradomicile	male	0	0	0	0	0	0	0	1	0	Bird
TPG0770	Guatemala	Chiquimula	Olopa	La Prensa	Intradomicile	male	0	1	0	0	0	0	0	0	1
TPG0771	Guatemala	Chiquimula	Olopa	La Prensa	Intradomicile	male	0	0	0	0	0	0	0	0	0
TPG0772	Guatemala	Chiquimula	Olopa	La Prensa	Intradomicile	female	0	0	1	0	0	0	0	0	1
TPG0773	Guatemala	Chiquimula	Olopa	La Prensa	Intradomicile	V	0	0	0	0	0	0	0	0	0
TPG0774	Guatemala	Chiquimula	Olopa	Paternito	Intradomicile	female	0	0	0	0	0	0	0	0	0
TPG0775	Guatemala	Chiquimula	Olopa	Paternito	Intradomicile	male	0	0	0	0	0	0	0	0	0
TPG0776	Guatemala	Chiquimula	Olopa	Paternito	Intradomicile	male	0	0	0	0	0	0	0	0	0
TPG0777	Guatemala	Chiquimula	Olopa	Paternito	Intradomicile	female	0	0	0	0	0	0	0	0	0
TPG0782	Guatemala	Chiquimula	Olopa	El Guayabo	Intradomicile	V	1	1	0	0	0	0	0	0	2
TPG0783	Guatemala	Chiquimula	Olopa	El Guayabo	Intradomicile	male	0	0	0	0	0	0	0	0	0
TPG0785	Guatemala	Chiquimula	Olopa	El Guayabo	Intradomicile	male	0	0	0	0	0	0	0	0	0
TPG0786	Guatemala	Chiquimula	Olopa	El Guayabo	Intradomicile	female	0	1	0	0	0	0	0	0	1
TPG0787	Guatemala	Chiquimula	Olopa	El Guayabo	Intradomicile	female	0	0	0	0	0	0	0	0	0
TPG0788	Guatemala	Chiquimula	Olopa	El Guayabo	Intradomicile	IV	0	1	1	0	0	0	0	0	2
TPG0789	Guatemala	Chiquimula	Olopa	El Guayabo	Intradomicile	V	0	0	1	0	0	0	0	0	1
TPG0790	Guatemala	Chiquimula	Olopa	El Guayabo	Intradomicile	female	0	1	0	0	0	0	0	0	1
TPG0792	Guatemala	Chiquimula	Olopa	El Cerrón	Intradomicile	V	0	0	0	0	0	0	0	0	0
TPG0793	Guatemala	Chiquimula	Olopa	El Cerrón	Intradomicile	V	0	0	0	0	0	0	0	0	0
TPG0794	Guatemala	Chiquimula	Olopa	El Cerrón	Intradomicile	female	0	0	0	0	0	0	0	0	0
TPG0795	Guatemala	Chiquimula	Olopa	El Cerrón	Intradomicile	IV	0	1	0	0	0	0	0	0	1
TPG0799	Guatemala	Chiquimula	Olopa	El Cerrón	Peridomicile	V	0	0	0	0	0	1	0	0	1
TPG0800	Guatemala	Chiquimula	Olopa	El Cerrón	Peridomicile	V	0	0	0	0	0	0	0	0	0
TPG0801	Guatemala	Chiquimula	Olopa	El Cerrón	Peridomicile	V	0	0	0	0	0	0	0	0	0
TPG0802	Guatemala	Chiquimula	Olopa	El Cerrón	Peridomicile	V	0	0	0	0	0	0	0	0	0
TPG0803	Guatemala	Chiquimula	Olopa	El Cerrón	Peridomicile	V	0	1	0	0	0	1	0	0	2
TPG0804	Guatemala	Chiquimula	Olopa	El Cerrón	Peridomicile	V	0	0	1	0	0	0	0	0	1
TPG0805	Guatemala	Chiquimula	Olopa	El Cerrón	Peridomicile	IV	0	0	0	0	0	1	0	0	1
TPG0807	Guatemala	Chiquimula	Olopa	El Cerrón	Peridomicile	III	0	0	0	0	0	0	0	0	0
TPG0808	Guatemala	Chiquimula	Olopa	El Cerrón	Peridomicile	III	0	0	0	0	0	1	0	0	1
TPG0809	Guatemala	Chiquimula	Olopa	El Cerrón	Peridomicile	III	0	0	0	0	0	1	0	0	1
TPG0810	Guatemala	Chiquimula	Olopa	La Prensa	Intradomicile	male	0	0	0	0	0	0	0	0	0
TPG0812	Guatemala	Chiquimula	Olopa	La Prensa	Intradomicile	male	0	0	0	0	0	0	0	0	0
TPG0814	Guatemala	Chiquimula	Olopa	La Prensa	Intradomicile	male	0	0	0	0	0	0	0	0	0
TPG0816	Guatemala	Chiquimula	Olopa	La Prensa	Intradomicile	IV	0	0	0	0	0	0	0	0	0
TPG0817	Guatemala	Chiquimula	Olopa	El Cerrón	Intradomicile	V	1	1	0	0	0	0	0	0	2
TPG0818	Guatemala	Chiquimula	Olopa	El Cerrón	Intradomicile	IV	1	0	0	0	0	0	0	0	1
TPG0819	Guatemala	Chiquimula	Olopa	El Cerrón	Intradomicile	III	1	0	0	0	0	0	0	0	1
TPG0820	Guatemala	Chiquimula	Olopa	El Cerrón	Intradomicile	IV	0	1	0	0	0	0	0	0	1
TPG0822	Guatemala	Chiquimula	Olopa	El Cerrón	Intradomicile	III	0	1	0	0	0	0	0	0	1
TPG0878	Guatemala	Chiquimula	Olopa	Paternito	Intradomicile	female	0	0	0	0	0	0	0	0	0
TPG0879	Guatemala	Chiquimula	Olopa	Paternito	Intradomicile	male	0	0	0	0	0	0	0	0	0
TPG0880	Guatemala	Chiquimula	Olopa	Paternito	Intradomicile	male	0	0	0	0	0	0	0	0	0
TPG0881	Guatemala	Chiquimula	Olopa	Paternito	Intradomicile	female	0	0	0	0	0	0	0	0	0
TPG0882	Guatemala	Chiquimula	Olopa	El Guayabo	Intradomicile	female	0	0	0	0	0	0	0	1	0
TPG0883	Guatemala	Chiquimula	Olopa	El Guayabo	Intradomicile	male	0	0	0	0	0	0	0	1	0	Human
TPH0001	Honduras	Intibucá	San Marcos de la Sierra	El Salitre	Peridomicile	V	0	0	0	0	0	0	0	1	0	Pig
TPH0002	Honduras	Intibucá	San Marcos de la Sierra	El Salitre	Peridomicile	V	0	0	0	0	0	0	0	1	0	Dog
TPH0003	Honduras	Intibucá	San Marcos de la Sierra	El Salitre	Peridomicile	IV	0	0	0	0	0	1	0	0	1
TPH0004	Honduras	Intibucá	San Marcos de la Sierra	El Salitre	Peridomicile	III	0	0	0	0	0	1	0	1	1
TPH0005	Honduras	Intibucá	San Marcos de la Sierra	El Salitre	Peridomicile	male	0	0	0	0	0	0	0	1	0	Pig
TPH0006	Honduras	Intibucá	San Marcos de la Sierra	El Salitre	Peridomicile	female	0	0	0	0	0	1	0	1	1
TPH0008	Honduras	Intibucá	San Marcos de la Sierra	El Salitre	Intradomicile	V	0	1	0	0	0	0	0	0	1
TPH0009	Honduras	Intibucá	San Marcos de la Sierra	El Salitre	Intradomicile	III	0	1	0	0	0	0	0	0	1
TPH0010	Honduras	Intibucá	San Marcos de la Sierra	El Salitre	Intradomicile	III	1	0	1	0	0	0	0	0	2
TPH0011	Honduras	Intibucá	San Marcos de la Sierra	El Salitre	Intradomicile	V	1	0	0	0	0	0	0	0	1
TPH0012	Honduras	Intibucá	San Marcos de la Sierra	Sumurza	Intradomicile	female	0	0	1	0	0	0	0	0	1
TPH0013	Honduras	Intibucá	San Marcos de la Sierra	Sumurza	Intradomicile	V	1	0	1	0	0	0	0	0	2
TPH0014	Honduras	Intibucá	San Marcos de la Sierra	El Salitre	Intradomicile	male	0	0	0	0	0	0	0	1	0
TPH0015	Honduras	Intibucá	San Marcos de la Sierra	Derrumbado	Intradomicile	V	0	1	0	0	0	0	0	1	1
TPH0016	Honduras	Intibucá	San Marcos de la Sierra	El Salitre	Intradomicile	III	0	0	0	0	1	0	0	1	1
TPH0017	Honduras	Intibucá	San Marcos de la Sierra	El Aguacate	Intradomicile	V	0	0	0	0	0	0	0	0	0
TPH0018	Honduras	Intibucá	San Marcos de la Sierra	Guanacaste	Intradomicile	III	0	0	1	0	0	0	0	0	1
TPH0019	Honduras	Intibucá	San Marcos de la Sierra	Lodo Negro	Intradomicile	female	0	0	1	0	0	0	0	0	1
TPH0021	Honduras	Intibucá	San Marcos de la Sierra	El Salitre	Intradomicile	III	0	1	0	0	0	0	0	1	1
TPH0022	Honduras	Intibucá	San Marcos de la Sierra	El Salitre	Intradomicile	female	0	0	0	0	0	0	0	0	0
TPH0023	Honduras	Intibucá	San Marcos de la Sierra	El Salitre	Intradomicile	V	1	0	0	0	0	0	0	0	1
TPH0024	Honduras	Intibucá	San Marcos de la Sierra	El Salitre	Intradomicile	V	0	0	0	0	0	0	0	0	0
TPH0025	Honduras	Intibucá	San Marcos de la Sierra	El Salitre	Intradomicile	V	1	0	0	0	0	0	0	0	1
TPH0026	Honduras	Intibucá	San Marcos de la Sierra	El Salitre	Intradomicile	III	0	0	0	0	0	0	0	0	0
TPH0027	Honduras	Intibucá	San Marcos de la Sierra	Guanacaste	Peridomicile	female	0	1	0	0	0	0	0	0	1
TPH0028	Honduras	Intibucá	San Marcos de la Sierra	Lodo Negro	Peridomicile	III	0	1	0	0	0	0	0	0	1
TPH0029	Honduras	Intibucá	San Marcos de la Sierra	El Salitre	Intradomicile	III	0	0	0	0	0	0	0	0	0
TPH0030	Honduras	Intibucá	San Marcos de la Sierra	El Salitre	Peridomicile	V	0	0	0	0	0	0	0	0	0
TPH0031	Honduras	Intibucá	San Marcos de la Sierra	El Salitre	Peridomicile	IV	0	0	0	0	0	0	0	0	0
TPH0032	Honduras	Intibucá	San Marcos de la Sierra	El Salitre	Peridomicile	male	0	0	0	0	0	0	0	1	0	Cow
TPH0033	Honduras	Intibucá	San Marcos de la Sierra	Santa María de Flores	Intradomicile	V	0	0	0	0	0	0	0	0	0
TPH0034	Honduras	Intibucá	San Marcos de la Sierra	Santa María de Flores	Intradomicile	male	0	1	0	0	0	0	0	0	1
TPH0035	Honduras	Intibucá	San Marcos de la Sierra	Santa María de Flores	Intradomicile	IV	0	0	0	0	0	0	0	0	0
TPH0036	Honduras	Intibucá	San Marcos de la Sierra	Santa María de Flores	Intradomicile	V	0	1	1	0	0	0	0	0	2
TPH0037	Honduras	Intibucá	San Marcos de la Sierra	Santa María de Flores	Intradomicile	V	0	0	1	0	0	0	0	0	1
TPH0038	Honduras	Intibucá	San Marcos de la Sierra	Santa María de Flores	Intradomicile	IV	1	0	1	0	0	0	0	0	2
TPH0039	Honduras	Intibucá	San Marcos de la Sierra	Santa María de Flores	Intradomicile	male	0	0	1	0	0	0	0	0	1
TPH0044	Honduras	Intibucá	San Marcos de la Sierra	Derrumbado	Intradomicile	male	0	0	0	0	0	0	0	0	0
TPH0045	Honduras	Intibucá	San Marcos de la Sierra	Derrumbado	Intradomicile	III	0	0	1	0	0	0	0	0	1
TPH0046	Honduras	Intibucá	San Marcos de la Sierra	Derrumbado	Intradomicile	female	0	0	1	0	0	0	0	0	1
TPH0047	Honduras	Intibucá	San Marcos de la Sierra	San Luis La Masada	Intradomicile	female	0	0	0	0	0	0	0	1	0
TPH0048	Honduras	Intibucá	San Marcos de la Sierra	Lodo Negro	Intradomicile	female	0	0	0	0	0	0	0	0	0
TPH0049	Honduras	Intibucá	San Marcos de la Sierra	Lodo Negro	Intradomicile	III	0	0	0	0	0	0	0	0	0
TPH0050	Honduras	Intibucá	San Marcos de la Sierra	Guanacaste	Intradomicile	female	0	0	0	0	0	0	0	0	0
TPH0051	Honduras	Intibucá	San Marcos de la Sierra	Sumurza	Intradomicile	male	0	0	0	0	0	0	0	0	0
TPH0052	Honduras	Intibucá	San Marcos de la Sierra	Sumurza	Intradomicile	male	0	0	0	0	0	0	0	0	0
TPH0053	Honduras	Intibucá	San Marcos de la Sierra	El Salitre	Peridomicile	female	0	1	0	0	0	0	0	1	1
TPH0054	Honduras	Intibucá	San Marcos de la Sierra	El Salitre	Intradomicile	male	0	1	1	0	0	0	0	1	2
TPH0055	Honduras	Intibucá	San Marcos de la Sierra	El Salitre	Intradomicile	female	0	0	1	0	0	0	0	1	1
TPH0056	Honduras	Intibucá	San Marcos de la Sierra	El Salitre	Intradomicile	male	0	0	0	0	0	0	0	1	0
TPH0057	Honduras	Intibucá	San Marcos de la Sierra	El Salitre	Intradomicile	female	0	0	0	0	0	0	0	1	0	Human
TPH0058	Honduras	Intibucá	San Marcos de la Sierra	El Salitre	Intradomicile	female	0	0	1	0	0	0	0	0	1
TPH0059	Honduras	Intibucá	San Marcos de la Sierra	El Salitre	Intradomicile	IV	0	0	1	0	0	0	0	0	1
TPH0073	Honduras	Intibucá	San Marcos de la Sierra	El Salitre	Intradomicile	female	0	0	0	1	0	0	0	0	1
TPH0074	Honduras	Intibucá	San Marcos de la Sierra	El Salitre	Intradomicile	V	0	1	0	0	0	0	0	1	1
TPH0075	Honduras	Intibucá	San Marcos de la Sierra	El Salitre	Intradomicile	V	0	0	0	1	0	0	0	1	1
TPH0076	Honduras	Intibucá	San Marcos de la Sierra	El Salitre	Intradomicile	IV	0	0	0	1	0	0	0	1	1
TPH0077	Honduras	Intibucá	San Marcos de la Sierra	El Salitre	Intradomicile	IV	0	1	0	1	0	0	0	1	2
TPH0078	Honduras	Intibucá	San Marcos de la Sierra	El Salitre	Intradomicile	IV	0	0	0	1	0	0	0	1	1
TPH0079	Honduras	Intibucá	San Marcos de la Sierra	El Salitre	Intradomicile	IV	0	0	0	1	0	0	0	1	1
TPH0080	Honduras	Intibucá	San Marcos de la Sierra	El Salitre	Intradomicile	IV	0	1	0	1	0	0	0	1	2
TPH0081	Honduras	Intibucá	San Marcos de la Sierra	El Salitre	Intradomicile	III	0	1	0	1	0	0	0	1	2
TPH0082	Honduras	Intibucá	San Marcos de la Sierra	El Salitre	Intradomicile	III	0	1	0	0	0	0	0	1	1
TPH0083	Honduras	Intibucá	San Marcos de la Sierra	El Salitre	Intradomicile	III	0	1	0	0	0	0	0	1	1
TPH0084	Honduras	Intibucá	San Marcos de la Sierra	El Salitre	Intradomicile	III	0	1	0	0	0	0	0	1	1
TPH0085	Honduras	Intibucá	San Marcos de la Sierra	El Salitre	Intradomicile	III	0	1	0	1	0	0	0	1	2
TPH0086	Honduras	Intibucá	San Marcos de la Sierra	El Salitre	Intradomicile	III	0	1	0	1	0	0	0	1	2
TPH0087	Honduras	Intibucá	San Marcos de la Sierra	El Salitre	Intradomicile	III	0	1	0	0	0	0	0	1	1
TPH0088	Honduras	Intibucá	San Marcos de la Sierra	El Salitre	Intradomicile	III	0	1	0	0	0	0	0	1	1
TPH0089	Honduras	Intibucá	San Marcos de la Sierra	El Salitre	Intradomicile	III	0	0	0	0	0	0	0	1	0
TPH0090	Honduras	Intibucá	San Marcos de la Sierra	El Salitre	Intradomicile	III	0	0	0	0	0	0	0	1	0
TPH0091	Honduras	Intibucá	San Marcos de la Sierra	El Salitre	Intradomicile	III	0	0	0	0	0	0	0	1	0
TPH0092	Honduras	Intibucá	San Marcos de la Sierra	El Salitre	Intradomicile	III	0	0	0	0	0	0	0	1	0
TPH0093	Honduras	Intibucá	San Marcos de la Sierra	El Salitre	Intradomicile	III	0	0	0	0	0	0	0	1	0
TPH0094	Honduras	Intibucá	San Marcos de la Sierra	El Salitre	Intradomicile	III	0	1	0	0	0	0	0	1	1
TPH0095	Honduras	Intibucá	San Marcos de la Sierra	El Salitre	Intradomicile	III	0	1	0	0	0	0	0	1	1
TPH0096	Honduras	Intibucá	San Marcos de la Sierra	El Salitre	Intradomicile	III	0	1	0	0	0	0	0	1	1
TPH0097	Honduras	Intibucá	San Marcos de la Sierra	El Salitre	Intradomicile	III	0	1	0	0	0	0	0	1	1
TPH0098	Honduras	Intibucá	San Marcos de la Sierra	El Salitre	Intradomicile	III	0	1	0	0	0	0	0	1	1
TPH0099	Honduras	Intibucá	San Marcos de la Sierra	El Salitre	Intradomicile	II	0	0	0	0	0	0	0	1	0	Dog
TPH0100	Honduras	Intibucá	San Marcos de la Sierra	El Salitre	Intradomicile	II	0	0	0	0	0	0	0	1	0	Frog
TPH0101	Honduras	Intibucá	San Marcos de la Sierra	El Salitre	Intradomicile	II	0	0	0	0	0	0	0	1	0
TPH0102	Honduras	Intibucá	San Marcos de la Sierra	El Salitre	Intradomicile	II	0	1	0	0	0	0	0	1	1
TPH0103	Honduras	Intibucá	San Marcos de la Sierra	El Salitre	Intradomicile	II	0	0	0	0	0	0	0	0	0
